# Supplementary material for: Dietary and supplemental intake of vitamins C and E is associated with altered DNA methylation in an epigenome-wide association study meta-analysis
Source: Epigenetics. 2023 May 26;18(1):2211361. doi: 10.1080/15592294.2023.2211361 (PMC10228397; doi:10.1080/15592294.2023.2211361)
Supplement: Supplemental Material [file KEPI_A_2211361_SM4908.zip]

Archive with 4 entries (3 files):
- Supplementary files/
- Supplementary files/Supplementary table 1-11.xlsx
- Supplementary files/Supplementary table 1-24.xlsx
- Supplementary files/vitce_suppl_methods_05.docx
