# Supplementary material for: Dietary and supplemental intake of vitamins C and E is associated with altered DNA methylation in an epigenome-wide association study meta-analysis
Source: Epigenetics. 2023 May 26;18(1):2211361. doi: 10.1080/15592294.2023.2211361 (PMC10228397; doi:10.1080/15592294.2023.2211361)
Supplement: Supplemental Material [file KEPI_A_2211361_SM4908.zip › Supplementary files/Supplementary table 1-24.xlsx]

## Sheet: ST1
Categorization of vitamin C and vitamin E intake.
Intake category	Vitamin C	Vitamin E
Low	0mg – 75mg (women)	0mg – 15mg
	0mg – 90mg (men)
Medium	75mg – 300mg (women)	15mg – 22.5 mg
	90mg – 300mg (men)
High	> 300mg	> 22.5 mg

## Sheet: ST2
Primary model results showing CpG sites associated with vitamin C intake at FDR <= 0.05 after adjustment for age, sex, BMI, caloric intake, blood cell type proportion, smoking status, alcohol consumption, and technical covariates
CpG site	Gene Symbol	β, medium intake	SE, medium intake	β, high intake	SE, high intake	FDR	Cohort-specific β estimate direction, medium intake (FHS Offspring, FHS Third Generation, TwinsUK, KORA, YF, Raine, Rotterdam, ARIC AA, ARIC EA)	Cohort-specific β estimate direction, high intake (FHS Offspring, FHS Third Generation, TwinsUK, KORA, YF, Raine, Rotterdam, ARIC AA, ARIC EA)
cg00002837		-0.00245686	0.000930289	-0.00475289	0.0014854	0.0274685	---++-+--	--+-+---+
cg00008671	FAM190B	-0.00301248	0.000821853	-0.00348366	0.00124131	0.00696868	--+---+--	-----+---
cg00009088	VPS37C	0.00354351	0.000988263	0.00498576	0.00150143	0.00278324	++-++-+++	++-++++-+
cg00019877	LOC169834	0.00138016	0.00043338	0.00265453	0.000705168	0.00238623	+++++-++-	+++++++++
cg00021152	PNMA2	-0.00080042	0.00023521	-0.00081011	0.000381597	0.0394274	-----+---	-------+-
cg00023673		0.000916317	0.000296404	0.00126886	0.000527359	0.0492229	+++-+++++	+++--++++
cg00030508	TRIM15	-0.00199721	0.000453407	-0.00169057	0.00068936	0.00161116	--+------	--+---+--
cg00035937	KRIT1;ANKIB1	0.00176935	0.000717791	0.00433434	0.00116031	0.0108005	++--++-++	++--+++--
cg00036871	OBSL1;INHA	-0.00231313	0.000640211	-0.00283668	0.00102919	0.00877718	------+--	------+--
cg00040575	MICAL3	-0.00247381	0.000677402	-0.00427366	0.00106074	0.000345592	--+-----+	------+-+
cg00055292	RADIL	-0.00148842	0.0005999	-0.00332729	0.000968301	0.021479	----+---+	---++----
cg00065957	FAM159A	-0.00105123	0.00029912	-0.0013615	0.000507199	0.012651	--+------	--+-----+
cg00067018	DBX2	-0.00189747	0.000488575	-0.00229797	0.000778043	0.00286936	---------	---------
cg00081714		0.0012472	0.000568631	0.00315807	0.000947047	0.0412759	++-+++++-	++--+++++
cg00086670	AS3MT	-0.00136145	0.000437051	-0.001888	0.000663425	0.0226074	-----+---	-----+---
cg00099427	CCDC19	-0.00407365	0.00121523	-0.00862821	0.00191694	0.000167688	--++-+---	--+---+--
cg00109764		-0.00281487	0.000744981	-0.00505594	0.00119103	0.000123139	--+---+--	----+-+--
cg00112260	PEF1	-0.00364484	0.000950416	-0.00658292	0.00151079	7.05903e-05	---------	---------
cg00117172	RUNX3	-0.000271913	0.000104312	-0.000546793	0.000184455	0.0456228	-----+--+	+--------
cg00122854		-0.00169917	0.000772937	-0.00411295	0.00123096	0.0403911	---+----+	---+-----
cg00123104	CLSTN1	-0.00296966	0.000889216	-0.00373418	0.00127	0.0116384	----+----	---------
cg00136405	IL21	0.00237193	0.000805515	0.00336527	0.00126306	0.0433066	+++++-+++	+++++-+++
cg00137016	ZNF836	-0.00468512	0.00127939	-0.00464335	0.00200363	0.0164399	--+------	---+----+
cg00146437		0.00144221	0.000661136	0.00322134	0.000968379	0.0426138	++++--+++	+++++-+++
cg00146645	HIST3H2BB	0.00221171	0.000568553	0.00259371	0.000901524	0.00328211	+-+++-+++	+++++++++
cg00152942	CPNE2	-0.00222717	0.000774652	-0.00371144	0.00122468	0.0252414	-+----+-+	------+++
cg00155310	TFAP2B	-0.0018474	0.000724616	-0.00359615	0.00108373	0.0248474	-------++	---------
cg00156995	LOC646982	-0.00265014	0.000885944	-0.00382417	0.00135489	0.0302301	----+---+	----+---+
cg00157962	FAM102B	-0.00387346	0.000873735	-0.00466077	0.00132754	0.000139622	--------+	------+-+
cg00160066		-0.00142491	0.000439718	-0.00218343	0.000741101	0.0144453	---+-----	-+-------
cg00160619	B3GALNT1	-0.00243753	0.000699362	-0.0024377	0.00104375	0.0241221	---------	-+----+--
cg00161791		-0.0022851	0.000989351	-0.00484346	0.00149508	0.0425202	---++----	--+-+----
cg00182421	RPL22L1	0.00256636	0.0010488	0.00504866	0.00160887	0.042518	+++++-+++	+++++-+++
cg00191102		-0.00287884	0.00108629	-0.00548817	0.00166449	0.0219764	---+--+--	------+--
cg00200755		-0.00191033	0.000596282	-0.00261297	0.000940938	0.0214276	--++-----	--+------
cg00206490	ANKRD11	-0.00355823	0.000790576	-0.00317954	0.00123911	0.000957251	---------	------+--
cg00218134	AKAP10	-0.00257924	0.000693821	-0.00291005	0.00106695	0.00708916	---+-----	---+--+-+
cg00227578	RAI14	-0.00122894	0.000353437	-0.0018491	0.000592825	0.00581456	--+-/----	--+-/----
cg00227781		-0.000854733	0.000311072	-0.00172489	0.000486741	0.0105464	---+-----	---------
cg00231405	RHOT1	-0.000534604	0.00017605	-0.0008798	0.000343847	0.0433071	--+-+-+--	--+---+--
cg00231644	TUBB2A	-0.00122837	0.000603365	-0.00310883	0.00087693	0.0323341	--+-----+	--+---+--
cg00234384		-0.00196725	0.000574105	-0.00190256	0.000844032	0.0311628	--+--+/--	--+---/--
cg00248310	PCNP	0.000364182	0.000175365	0.00109446	0.000288127	0.0166443	+++----++	+++--+++-
cg00252804	CHD5	-0.00389556	0.00110028	-0.00767181	0.00183378	0.000291807	-+-------	---------
cg00252813	GAPDH	0.00156145	0.000568638	0.00313277	0.000828512	0.00577204	+++++-+++	+++++-+++
cg00254017	MAP3K1	-0.00301485	0.000748996	-0.00387896	0.00114754	0.000713539	---+----+	--------+
cg00255799	HSBP1	-0.00216511	0.000723703	-0.00321903	0.00118191	0.03613	--+------	--+---+--
cg00264441		-0.00061452	0.000234373	-0.00121276	0.000374373	0.0259728	--++----+	--+-----+
cg00266322	FADS6	-0.00077558	0.000288518	-0.00149047	0.000457951	0.0224757	----//--+	----//---
cg00267142	RPS6KA2	-0.00192349	0.000633459	-0.00456633	0.00103707	0.000501918	---+-----	---+--+--
cg00277397	CALN1	0.00379113	0.000879559	0.00330889	0.00140466	0.0025504	+++-+-+++	+++-+++++
cg00281776		-0.00337524	0.000661345	-0.00466706	0.00109297	9.51041e-07	------/--	------/-+
cg00292107	MARCKSL1	-0.00273911	0.000706424	-0.00282102	0.00105766	0.00515541	---+-----	----+----
cg00294382	IL23A	-0.00323487	0.000640371	-0.00521101	0.000990397	2.18696e-08	---------	--+------
cg00295572	TP73	-0.00333677	0.000779321	-0.00310472	0.00116067	0.00157257	--+------	-++-+----
cg00299736	CD5	-0.00208219	0.000767296	-0.00403376	0.00115713	0.0128467	---------	--+--+---
cg00306851		0.00200948	0.000644386	0.00319603	0.0010174	0.0124942	+-+++++++	+-+++++++
cg00324161	KCNAB1	-0.00227243	0.000585746	-0.00287617	0.000937384	0.00227332	--+------	--++---+-
cg00341742	RPRM	-0.00150104	0.000553167	-0.00270387	0.000853037	0.0255772	----+----	---------
cg00346985		-0.00474242	0.0013258	-0.00612883	0.00211096	0.0071849	-+---+---	------+-+
cg00347452	ATP5O	0.00399354	0.00117287	0.00395757	0.00183505	0.037464	+++++-+++	+++++-+++
cg00347904	SCUBE3	-0.00196883	0.000636776	-0.00269501	0.000952874	0.0244514	---------	-----+---
cg00350003	KCNJ12	-0.000653734	0.000215919	-0.000922714	0.000312744	0.0221179	-----+--+	-----+-+-
cg00357958	GPR81	-0.00176229	0.000737118	-0.00371199	0.00119451	0.0488106	--++-----	--+----++
cg00371134	AK5	-0.0026324	0.000760666	-0.00352551	0.00122895	0.0101671	--+---+--	----+-+++
cg00376022		-0.000848557	0.000256374	-0.00143211	0.000444102	0.0068562	--+-----+	--+------
cg00386008	SETD1B	-0.00221159	0.000620238	-0.00283044	0.000993291	0.00823298	-++------	--++----+
cg00393837		-0.00143948	0.00046862	-0.00212477	0.000724741	0.0209989	----+----	---------
cg00396158		0.00184232	0.000488282	0.00255918	0.000792552	0.00212262	+++-++-++	+++-++-++
cg00399027	KIAA0182	-0.00278101	0.000775737	-0.00439259	0.00121324	0.001317	--+---+-+	-+-+--+-+
cg00417823	GNAO1	-0.00214681	0.000691893	-0.00309786	0.00107443	0.0216525	--++-----	------+-+
cg00421221	INHBB	-0.00248223	0.000869553	-0.00360923	0.00133394	0.0473415	------+-+	---+--+--
cg00422488	ANP32B	-0.00167056	0.000475933	-0.00291151	0.000760248	0.000909502	--++-----	--+---+--
cg00423486	RERE	-0.00289471	0.000658025	-0.0041685	0.000983977	1.68524e-05	---+-----	----+----
cg00425708	HMGA2;RPSAP52	-0.000742035	0.00026894	-0.00155458	0.000456773	0.0143659	--++-----	--+------
cg00431050	ELOVL3	-0.00188847	0.000625328	-0.00357061	0.000976605	0.00455441	---+----+	------+++
cg00434119	DGKG	-0.00362146	0.000939261	-0.00142884	0.00148744	0.0430789	-++---+--	-+-+--+--
cg00442646	OSTCL	-0.00249216	0.000671901	-0.0033102	0.000971041	0.00163398	---//---+	---//---+
cg00445126	LOC100132215	-0.00168921	0.000556394	-0.00265851	0.000888447	0.0200888	----+----	-----+---
cg00447646	CACNG6	-0.00651921	0.00189348	-0.00770045	0.00305497	0.0198495	---//----	---//---+
cg00448162		0.00397537	0.00110134	0.00586402	0.00181324	0.00319823	++-++-++-	+++++++++
cg00453717	POLD3	0.00230025	0.000821051	0.00369068	0.00129695	0.0411176	++-++--++	+++-+-+++
cg00459243	ZBTB12	-0.00323545	0.000925594	-0.0033807	0.00140199	0.0209788	--+//-+--	-+-//-++-
cg00461022	FAM134B	-0.00236469	0.0011458	-0.00648084	0.00175393	0.0218668	----+---+	---------
cg00461578	ZNF827	-0.00182306	0.000657229	-0.00454167	0.00110183	0.00210763	------/--	------/-+
cg00467296	OR51A7	0.00177664	0.00062334	0.00258825	0.000927086	0.0413705	++++-++++	+++++-+++
cg00481415	TAPBP;RGL2	0.00306531	0.00100019	0.00421268	0.00151758	0.0285204	+++//++++	+--//++++
cg00483459	ALS2CL	-0.00176831	0.000570302	-0.00270533	0.000904607	0.0176507	-+-------	-+-------
cg00484711		-0.00448729	0.00108142	-0.00512789	0.00164487	0.000924048	---------	----+----
cg00495036	ACVR1	-0.00115068	0.000302747	-0.00162456	0.000515144	0.0023303	---------	---+---+-
cg00495289	IFRD1	0.000413082	0.000137677	0.000659305	0.000215944	0.0190922	++++--+++	++++-++++
cg00495443	IL17RA	-0.00343895	0.00103829	-0.00702147	0.00171874	0.000705997	---//----	---//----
cg00498772	SNX29	-0.00422206	0.00129159	-0.00592653	0.00207186	0.0159699	--------+	--+-----+
cg00504285	C22orf25;MIR185	-0.00319284	0.000777063	-0.00474465	0.00118002	9.11284e-05	--+---+-+	---+--+--
cg00507830		-0.0010421	0.000378253	-0.00222063	0.000660846	0.0159039	-----++--	-----+--+
cg00508575	ATP2B1	-0.00233646	0.000711045	-0.00341649	0.00113685	0.0115461	---+-----	------+-+
cg00509451	SAC3D1	-0.00264128	0.000507424	-0.00280543	0.000826052	1.00477e-05	---------	------+--
cg00515814		-0.00419561	0.000954827	-0.00401745	0.00152854	0.00120691	--++/----	--++/---+
cg00520380	LIMK2	-0.00224461	0.000581319	-0.00178605	0.000881428	0.0152193	-+-------	-+-++-+--
cg00532802		-0.00312938	0.000861371	-0.00551579	0.00134321	0.000289522	--+---+-+	----+-+--
cg00547143	GAL	-0.00198853	0.000633524	-0.00260118	0.00101644	0.035703	---+-----	------+-+
cg00555393		-0.00278813	0.000839112	-0.00407654	0.00136301	0.0109112	--+-++--+	---+-+--+
cg00555456	ACN9	-0.00341325	0.000826891	-0.00410664	0.00126207	0.000713539	---------	---+-----
cg00565688	TP73	-0.00337479	0.000954472	-0.00239475	0.00141178	0.0486895	--+------	-+--+----
cg00566158	PTPRN2	-0.00260927	0.000731196	-0.0036176	0.00115056	0.00434566	--+-----+	-----+---
cg00567854	BTG2	-0.00350895	0.000835745	-0.00274629	0.00131486	0.00546136	-+-+-----	------+--
cg00576550	HTR3D	-0.00320169	0.000823467	-0.00375191	0.00125172	0.00257913	--+------	------+-+
cg00586817		-0.00222964	0.000812	-0.0038002	0.00130422	0.0399942	--+-----+	--+------
cg00587301		-0.00230354	0.000618443	-0.00367945	0.000962622	0.000525793	--------+	-+-+-----
cg00605523		-0.00334735	0.000984675	-0.00383862	0.00153094	0.022335	---------	------+--
cg00608540	TRIM7	-0.0022565	0.00072223	-0.00354213	0.00110381	0.0106887	--+---+--	---+--+--
cg00609630	CCDC62	-0.00382584	0.00097141	-0.00414985	0.00143189	0.002755	---//----	--+//----
cg00609948	NDFIP1	-0.00355628	0.000788753	-0.00244136	0.00115198	0.00200959	---//----	---//-+--
cg00613224	SIAH3	-0.00165904	0.000348926	-0.00163142	0.00056458	0.000206861	---------	--------+
cg00615592		-0.00323273	0.00083228	-0.00499293	0.0013408	0.000434476	---------	--+-+-+-+
cg00619207	DENND2D	-0.00465914	0.00079135	-0.0057566	0.00123645	5.50605e-09	--++----+	--++-----
cg00619628	MTHFD1L	-0.00314167	0.000898105	-0.0056752	0.00140351	0.000505304	------+-+	------+-+
cg00625103	RFX4	0.0012973	0.000469453	0.00242329	0.00077947	0.0265564	+-+++++++	++++++-++
cg00627029	KIF19	-0.0048816	0.00124578	-0.00468225	0.00195453	0.00753126	---------	--------+
cg00629144	PSMD6	-0.000435305	0.000207775	-0.00129622	0.000383953	0.0430789	---+-+--+	-+-+--+--
cg00636416	AFF3	0.00176057	0.000595159	0.00297121	0.000905662	0.0128504	+++//-+++	+++//-+++
cg00639289	ERBB4	-0.000724591	0.000223921	-0.000939349	0.000381137	0.0340737	---+-+---	---+-----
cg00639635		-0.0027838	0.000682045	-0.00424413	0.00102566	6.86696e-05	----+----	--+++-+--
cg00646019		-0.00367808	0.000993398	-0.0046863	0.00148782	0.0030496	--+//+---	--+//+---
cg00646396		-0.00339972	0.00102725	-0.00331331	0.00155642	0.0471361	----+---+	----+-+-+
cg00661320	SPOCK2	-0.0030844	0.000741254	-0.00198523	0.00109489	0.00890283	---------	-----+---
cg00678892		0.00202536	0.000628487	0.00308151	0.000967797	0.00911562	++++--+++	++++-++++
cg00683788	PDYN	-0.00254157	0.000648076	-0.00329646	0.00100036	0.00119761	--+------	--+---+--
cg00685984	WIPI1	-0.00120213	0.000372	-0.00144021	0.000641166	0.0471211	----++---	-----++--
cg00697658	KIAA1688	-0.00309595	0.000942919	-0.0033552	0.00143655	0.0375795	--+++----	---+++--+
cg00698916		-0.00263104	0.000834897	-0.00287525	0.0012314	0.0486355	--------+	------+-+
cg00701856	PRDM16	-0.00151091	0.00044794	-0.00212009	0.000730677	0.0116468	---------	---+---+-
cg00702647	FHAD1	-0.0018901	0.000493397	-0.00256711	0.000712555	0.000706792	--+//----	---//----
cg00704554	LOC100128239	-0.0033523	0.000968948	-0.00283892	0.00153307	0.0483115	---------	----+-+-+
cg00705992	HOXA11AS;HOXA11	-0.0032608	0.00201481	-0.0130501	0.00324383	0.0163286	-+---+--+	--+------
cg00706302	IL1F10	-0.00324443	0.00103644	-0.00496556	0.00163118	0.014945	--+-----+	--+------
cg00711090	ZNF471	0.00621922	0.001859	0.00695346	0.00297636	0.0329877	+++++++++	++++-++++
cg00714531	SLC19A1	-0.00196167	0.000575536	-0.00236278	0.000954703	0.0230734	---------	-+----+--
cg00719668		0.00325453	0.000926969	0.00407895	0.0013996	0.00828343	+++-+-+++	+++++++--
cg00724839	NPTXR	-0.00274333	0.000805034	-0.00461891	0.00127306	0.00203345	------+--	------+--
cg00727586		0.0024051	0.000688044	0.00221669	0.00111309	0.0381868	++-++-++-	++-++--+-
cg00736958	C3orf74	-0.0022644	0.000597937	-0.00302521	0.000885668	0.00129774	--+------	---++-+--
cg00738629		-0.00118599	0.000336145	-0.00125403	0.000524148	0.0200849	---+-----	-++------
cg00748072		-0.00275488	0.000645226	-0.00425204	0.000976384	1.7534e-05	---+--+--	---+--+--
cg00748226	FAM71E1	0.00169265	0.000605169	0.00283321	0.000919422	0.0264235	+++++-+++	+++++-+++
cg00751072	SSBP4	-0.00239465	0.000473808	-0.0033019	0.00070261	2.34075e-07	---------	------+--
cg00753676	FLJ13197	-0.00224143	0.000653226	-0.00340247	0.00103666	0.00446421	--++--+--	------+-+
cg00767042	RGL3	-0.00338567	0.000895012	-0.00195243	0.00145646	0.0391852	--+--+---	--++-++--
cg00769799	HPRT1	0.00226897	0.000805318	0.00333245	0.00118813	0.0428423	++-++++++	++--+++++
cg00774999	OPLAH	-0.00203375	0.000467211	-0.00165963	0.000697423	0.00216537	------/--	-+-+--/--
cg00777315	DCT	-0.00215074	0.000672431	-0.00259597	0.00104198	0.0352664	---+--+--	------+--
cg00780520	PVT1	0.00262123	0.000711059	0.0029072	0.00111947	0.00975664	+++++-+++	+++++-+++
cg00782811	RCAN2	-0.00223588	0.000678699	-0.00378658	0.00103708	0.00250407	--+---+++	-+++--+-+
cg00785029	UMODL1	0.00267832	0.000694922	0.00367974	0.00112251	0.00151473	+++-+-+++	+++++-+++
cg00785170	PHLDA3	-0.00146955	0.000443591	-0.00247235	0.000674961	0.0023303	---+----+	------+--
cg00787180	CCDC88C	-0.00404542	0.00140827	-0.00670621	0.0021706	0.0226424	---+-----	---------
cg00787282	PLB1	-0.0020105	0.000783175	-0.00419709	0.00122066	0.0185426	--+-----+	--------+
cg00794673	ANKS1A	-0.00414937	0.000772568	-0.0054605	0.00115404	5.05707e-08	---+-----	---------
cg00804043	PIK3R6	-0.0020014	0.000617486	-0.00269681	0.000919134	0.0147001	--++-----	---+-----
cg00807871	MDGA1	-0.0108753	0.00332221	-0.017403	0.00514327	0.00512213	---//-+-+	---//++--
cg00812761	SCFD2	-0.00347819	0.000762516	-0.00434079	0.00117018	5.05547e-05	--++--+--	--+------
cg00813162	ACTN1	-0.0018551	0.000521374	-0.00246428	0.000831849	0.00667597	---------	----+-+--
cg00813509	NCOR2	-0.00297249	0.00079245	-0.00557453	0.00124893	6.40001e-05	--+--++--	--+++-+--
cg00821731	WNT10A	-0.00280712	0.000835142	-0.0031919	0.00120735	0.01933	---------	---------
cg00826902	WDR8	-0.00236343	0.000828194	-0.0053277	0.00135851	0.00315463	-----+++-	---+--+--
cg00833344	MMADHC	-0.00309922	0.00128777	-0.00678704	0.00203982	0.0307452	--+//++--	--+//----
cg00842095	KIAA0247	-0.00268006	0.000674811	-0.00352953	0.00110315	0.00129774	---+--/--	---+--/+-
cg00842918	GAS7	0.00207521	0.000892006	0.00458272	0.00137	0.0334951	+++++-+++	+++++-+-+
cg00845245		-0.00266389	0.000828003	-0.00411607	0.00124501	0.0070281	--++/-+--	----/----
cg00849365	NAGPA	0.00379951	0.000991942	0.00321566	0.00155036	0.0154116	+++++--++	+++--+-++
cg00850612	KCNAB2	0.000354366	0.00016133	0.00093675	0.000257646	0.0209444	++++-++--	++++-++++
cg00851028		-0.00277508	0.000726789	-0.00292813	0.00110941	0.00638	---------	-+-+-----
cg00851050		-0.00168097	0.000377024	-0.00172589	0.000596468	0.000567614	--+-+----	--+------
cg00852924	TOR3A	0.00206975	0.000593038	0.00256218	0.000868086	0.00807292	+++++--++	++-++-++-
cg00854963	NLGN3	-0.00393349	0.00108092	-0.00485709	0.00168665	0.00640811	---------	------+--
cg00856997	ZFYVE28	-0.00208708	0.000689191	-0.00318261	0.00109478	0.0239769	-++//+---	-+-//----
cg00862314	INPP5A	-0.0024141	0.000652259	-0.00196453	0.00095798	0.0219168	--+-/----	--+-/---+
cg00864012	TEX2	-0.00249817	0.000889701	-0.00424428	0.00139177	0.0277609	--+---+-+	--++--+-+
cg00864661	MAPK10	0.0017817	0.000570235	0.00315136	0.000857616	0.00344606	++-+--+++	++-++-+++
cg00869298	NDUFA1	0.0060325	0.00165446	0.00771296	0.00265601	0.00599798	++-++-+++	++-++++++
cg00872580	PFKFB3	-0.00156161	0.000628661	-0.00342116	0.000990442	0.0205669	-++---+-+	--+--+--+
cg00888489	ADAT2;PEX3	0.000868722	0.000250537	0.000867432	0.000433796	0.0400659	++-+++/++	++--+-/++
cg00897875	MAP3K14	-0.000351143	0.000132569	-0.000733785	0.000242928	0.0387395	---++---+	----+---+
cg00902374		0.00313027	0.00104769	0.00555683	0.00164886	0.00992808	++++--+++	++-+++++-
cg00912337		-0.00395106	0.000941448	-0.00508781	0.00145655	0.000312567	--+//----	--+//----
cg00916854	VPS37B	-0.00167333	0.000600775	-0.00283039	0.000944568	0.0320552	----+---+	---++-+--
cg00928894	C16orf35	0.00143373	0.000432544	0.00220713	0.000710729	0.00880865	+++//++++	+-+//+-++
cg00939727		-0.00205306	0.000502368	-0.00351667	0.000826507	4.60994e-05	------+--	------+-+
cg00941203		0.00432261	0.0013347	0.00481387	0.0019422	0.0331293	+++//-++-	+-+//-+++
cg00944431		-0.0021263	0.000521631	-0.0016768	0.000776327	0.0070281	--+---/--	---+--/--
cg00949661	ATP9A	0.00294853	0.000944194	0.00433607	0.00138195	0.0124767	+-+//-+++	+++//++++
cg00950718	CCDC19	0.0023795	0.000662451	0.00226118	0.000986684	0.0202107	++-++-+++	++-++-+++
cg00952050	MYH7B	-0.00225039	0.00101445	-0.00589316	0.00166196	0.0249922	---------	-----+---
cg00962781	TMEM144	-0.000628488	0.000388344	-0.00282048	0.000617613	0.00321485	-+------+	---------
cg00962903	MECOM	0.00255224	0.000829465	0.00373619	0.0013129	0.0244128	++++++++-	+++++-+++
cg00980784	ABI3;GNGT2	-0.00257298	0.00059943	-0.00290209	0.000892601	0.000428557	--+---+--	----+-+-+
cg00981837	RXFP3	-0.000779676	0.000238427	-0.00116462	0.000407431	0.015971	----+-+--	---------
cg00987350	C1orf21	-0.00218672	0.000607281	-0.00160305	0.000981107	0.0450732	---------	----+-+--
cg00988350	GALE	-0.00188178	0.000673771	-0.00296389	0.00101062	0.035703	--++--+--	---+--+--
cg00989365		-0.00466767	0.00130787	-0.00478633	0.00202626	0.0191292	---//+---	---//+---
cg00994936	DAZAP1	-0.00266214	0.000511448	-0.00255563	0.00082831	2.21316e-05	------+--	------+-+
cg00997990		-0.000636813	0.000292658	-0.00170406	0.000500677	0.0365995	-+-+-+--+	-----+--+
cg01003176		0.00265657	0.00079078	0.00263874	0.00114658	0.0336466	++-//++++	+++//++-+
cg01007345	TEC	-0.000808274	0.000211753	-0.0010226	0.00034785	0.00350308	------+--	------+--
cg01008557		0.00230511	0.00061305	0.00237636	0.000949212	0.00952457	++++--++-	++++-++-+
cg01009664	TRH	-0.00141437	0.000433436	-0.00175033	0.000696371	0.0297962	---------	------+--
cg01012330	C3orf59	-0.00250829	0.000719882	-0.00266639	0.00110662	0.0216088	+--------	+--------
cg01012879	ADSS	-0.00424065	0.000779811	-0.00542091	0.00119751	8.60348e-08	------+-+	------+--
cg01015287		-0.00232377	0.000672426	-0.00239437	0.00104446	0.0276185	-+-------	---+-----
cg01019875	SLC16A11	-0.00310833	0.000812027	-0.00316342	0.00131117	0.00928529	---------	------+--
cg01022879	CCDC99	0.000817527	0.000290111	0.00150888	0.000479815	0.0224027	+++++--++	+++++-++-
cg01036779	SH2D3A	-0.00203502	0.000419009	-0.00195198	0.000633003	8.94766e-05	--+--+---	--+--++--
cg01042246	SP5	-0.00118146	0.000339728	-0.00164953	0.000524169	0.00544635	----+----	----+----
cg01044025		-0.00387902	0.000991812	-0.00180062	0.00152238	0.0324711	--+---/--	--+---/-+
cg01044179		0.00133117	0.000618692	0.00309407	0.000930988	0.0446458	++-+---++	++++--+++
cg01047555	C6orf174	-0.00336365	0.000981539	-0.00455166	0.00159542	0.0113456	--+++----	--+-+----
cg01048372	C8orf73	-0.00297078	0.000778286	-0.00251205	0.00117264	0.0145469	--++--+--	---+--+--
cg01048810	C1orf228	-0.00187983	0.000579638	-0.00449697	0.000907389	4.13254e-05	--++-----	--+-----+
cg01059704	RAD1;BRIX1	0.0027293	0.000816777	0.00348257	0.00129172	0.0183962	+++++-+++	++++--+++
cg01071159		-0.00336422	0.000847572	-0.00212835	0.00133359	0.0192341	---++----	-+-++----
cg01083598		0.000754516	0.000221204	0.00100525	0.000366242	0.0145	++-+++++-	++-++-+++
cg01086895	DCHS1	-0.00132133	0.000409758	-0.00227394	0.000609559	0.00238623	---++---+	----+----
cg01098288	PDCL3	-0.000677537	0.000220158	-0.000858954	0.000323277	0.0342315	---+-----	----+----
cg01100068	DAB1	-0.00137331	0.000332634	-0.00120627	0.000540995	0.0054048	---------	--+------
cg01101459		-0.00401002	0.000814059	-0.0050074	0.00126915	5.98702e-06	---+--+--	------+--
cg01116134	GGTLC1	0.000945909	0.000363259	0.00188191	0.000582915	0.0275678	+-+//++++	+++//++++
cg01116873		0.0022309	0.00093176	0.00629433	0.0014916	0.00314217	++-++-+++	+++++++++
cg01118640		0.0168856	0.00630504	0.0338617	0.010121	0.0188425	+++//++-+	+++//+-++
cg01120953	CAMK2A	-0.00299383	0.000773679	-0.00294463	0.00106311	0.00430063	---//-+--	---//-++-
cg01121022		-0.00248903	0.000802214	-0.00400363	0.001278	0.0131844	---------	---------
cg01131866	KIF2A	-0.00243226	0.000680052	-0.00236268	0.00102362	0.020451	---------	--------+
cg01145119		-0.0043812	0.000972579	-0.00580132	0.00142769	2.03594e-05	---------	-+-------
cg01153613		-0.00525186	0.000786528	-0.0072343	0.00122047	2.08505e-13	---------	---------
cg01157261	MOSPD3	-0.00223621	0.000517043	-0.002218	0.000784884	0.00100637	---------	---+-----
cg01157951	LTA	-0.00290715	0.000805773	-0.00328838	0.00119401	0.00890283	--+//----	---//--++
cg01158680	MAGI2	-0.00171423	0.000558416	-0.00226354	0.000842596	0.0330855	--+------	--+------
cg01161644		-0.00407054	0.00123462	-0.00451932	0.0019742	0.03914	--------+	----+---+
cg01165560		0.00224156	0.000774644	0.00335585	0.00115906	0.0318459	+-+//++++	+-+//++-+
cg01172899	SLC16A14	-0.00236892	0.000748991	-0.00308657	0.00109345	0.0214301	----+----	------+--
cg01181681	TLR5	-0.00403249	0.00102079	-0.0065895	0.00154791	6.98739e-05	--------+	---+-----
cg01185433		-0.00103232	0.000363114	-0.00195655	0.000586524	0.0143155	---------	---------
cg01185573		0.0024955	0.000754347	0.00392734	0.00109768	0.00293118	+++-+-+++	+++++-+++
cg01193526		-0.00313577	0.000941873	-0.00321033	0.00144091	0.0398365	--+//----	---//----
cg01194371	THBS4	-0.00452909	0.0011286	-0.00625755	0.00174372	0.000429806	--+----+-	--------+
cg01200264	MIR654;MIR376B;MIR376C;MIR376A2	0.00163374	0.000610637	0.00313503	0.00093351	0.0183962	++++-++++	++++-++++
cg01211124	NUPL1	-0.00398143	0.000917687	-0.00285013	0.00146282	0.00434566	-----+---	---------
cg01215936		-0.00123165	0.000400265	-0.00160157	0.000631554	0.0415752	+---+----	--+-+----
cg01216679	PKD1	0.000772073	0.000337456	0.0018687	0.000577684	0.0442859	+++//+++-	+++//+-++
cg01218053	INPP5D	-0.000848429	0.000281861	-0.00162861	0.000467319	0.00722483	--+-----+	--+---+-+
cg01218206	SIK3	0.00450449	0.00107465	0.00633074	0.00174599	0.000227231	+-+++++++	+++++-+++
cg01219347		-0.00217017	0.000568425	-0.00350729	0.000817088	9.28466e-05	--++--++-	------+--
cg01229658		0.00289388	0.000766918	0.00221305	0.00115218	0.0217606	+++++-++-	+++-+-++-
cg01233571	DEPDC1B	-0.00158914	0.000663997	-0.00492064	0.00109121	0.00126981	------++-	-----++-+
cg01236573		-0.00391316	0.000976856	-0.00539104	0.00148673	0.00039591	--------+	-+----+-+
cg01237056	SCUBE1	-0.00269999	0.000829781	-0.00324875	0.00129348	0.0304225	---+-----	-+-++----
cg01242348	CEBPE	-0.00201306	0.000506075	-0.00298898	0.000796303	0.000304708	------+--	------+--
cg01243072		-0.00387784	0.00112112	-0.00530261	0.00178231	0.00829842	----+-+--	---++++--
cg01262865	BCAR1	-0.0020911	0.000640152	-0.00214188	0.000969966	0.0461571	--+---/--	---++-/--
cg01264111	RAB3A	0.000323822	0.00014681	0.000736507	0.00021826	0.0373748	++--++-++	+++--+-++
cg01271695	PXDN	-0.00360236	0.00118192	-0.00503562	0.00180896	0.0290928	---------	-------+-
cg01273336		0.00239627	0.000679312	0.00302793	0.00108586	0.0101201	+++++-++-	+++++-+++
cg01277162		0.00239885	0.000850209	0.003779	0.00139439	0.0498926	+-+++-+++	+++++-+++
cg01281718	SMAP1	-0.0034885	0.000820677	-0.0052232	0.00130344	6.09824e-05	--++--+--	------+--
cg01298870	FADS6	-0.00069603	0.000255334	-0.00144562	0.000388759	0.00708916	---+----+	---------
cg01301637	WNT7A	-0.000791467	0.000248557	-0.00123879	0.000384328	0.00910498	----+----	----+----
cg01309046		-0.00318655	0.000856351	-0.00285276	0.00137296	0.0201348	--+------	------+-+
cg01317029	FAM131A	-0.00187188	0.000570875	-0.00224083	0.000915243	0.0319524	---------	------+-+
cg01319235	ZNF7	-0.00378945	0.0013595	-0.00655621	0.00208997	0.0240791	---++----	---+-+---
cg01323517		0.000681771	0.000594958	0.00400731	0.000967575	0.0182326	+++//-+++	+++//-+++
cg01324548	C16orf38	-0.00149551	0.000534386	-0.00293663	0.000873601	0.014634	---------	----+---+
cg01325409	SLC24A5	0.00284831	0.000807564	0.00264797	0.00125334	0.0303694	+++++++++	+++++-+++
cg01329687	SNN	-0.00412699	0.000884926	-0.00558078	0.00138123	1.226e-05	---+-----	---+--+--
cg01338255		-0.00200031	0.000596059	-0.0032481	0.000915489	0.0028201	----+---+	-------+-
cg01346152	DHRS3	-0.000719155	0.000266042	-0.00136788	0.000442943	0.0309389	----+---+	----+---+
cg01383881		0.00163687	0.00066031	0.00349261	0.00100385	0.0195904	+++-++++-	+++++--++
cg01383911	TRIM39	-0.00321262	0.0009258	-0.00473523	0.00143286	0.00382645	---------	---+--+--
cg01385198	TPCN2	-0.00174415	0.00065598	-0.00343257	0.000974761	0.0130745	-++---/--	-+++--/--
cg01395047	TLR9	-0.00187614	0.000472306	-0.00299123	0.000725733	0.000102089	----+----	---------
cg01397513	KIAA0182	0.00106424	0.000272057	0.00132239	0.00044334	0.00249406	+++-+++++	++-++++++
cg01418153	PRDM16	-0.00247748	0.000814572	-0.00316724	0.00120568	0.0385835	---+-----	------+--
cg01418188	OSBPL5	0.00174461	0.000579763	0.00227374	0.000848738	0.0376254	+++++--++	++-++-++-
cg01418351	MAEA	-0.00302204	0.000640203	-0.00568437	0.00100946	1.52252e-08	------+-+	------+--
cg01426808		-0.00267114	0.000933081	-0.00401197	0.00136545	0.0311196	---------	--+----+-
cg01428071	PHIP	0.00308485	0.00107585	0.00489089	0.00177651	0.0428718	++-++-+++	++-++++++
cg01432120		-0.00345358	0.00100777	-0.00310894	0.00157942	0.0452223	---//----	---//-+--
cg01436128	ZNF98	-0.00183859	0.00042462	-0.00140756	0.000645436	0.00317794	--+//----	--+//----
cg01436998		-0.00241349	0.000628593	-0.0014242	0.000935689	0.0288915	-+-------	-+-------
cg01439105	UNKL	-0.00184939	0.000529199	-0.0024973	0.000796166	0.00533716	---------	--+---+-+
cg01443452	GAPDHS	-0.00587464	0.00147522	-0.0096547	0.00244975	0.000175153	---+-+---	---+----+
cg01445100	BANP	-0.00248025	0.000636736	-0.0038257	0.000957218	0.000192022	--++----+	----+----
cg01447660		-0.00208702	0.000733892	-0.00342047	0.00110455	0.0235758	------+-+	---+-++-+
cg01452189	LCMT1	-0.00329964	0.000701843	-0.00263955	0.00111053	0.000681898	---+-----	---++--+-
cg01458105	STK32C	-0.00762435	0.00288141	-0.0138852	0.00445123	0.0320992	-+-+--+--	-+-------
cg01467266	JSRP1	-0.00153824	0.000496148	-0.00307515	0.000806911	0.00254393	--++-----	--+------
cg01468220	HAGHL	-0.00467301	0.001191	-0.00585522	0.00187068	0.00175776	-+-//-+--	---//-+-+
cg01473643	CNOT4	0.00144975	0.000538063	0.0029356	0.000913772	0.0243067	+-+-+++++	+++++++++
cg01484075	GLI2	0.0014748	0.000555945	0.0026398	0.000829246	0.0278461	++-+--+++	++-++-+++
cg01485548	IFI30	-0.00312404	0.0010008	-0.00376065	0.00155446	0.0454648	----+----	----+-++-
cg01490807		-0.00137476	0.000528339	-0.00259405	0.000851758	0.0398457	---+--+--	--++-----
cg01493379	COL6A3	-0.000942918	0.000274838	-0.00105596	0.000422216	0.0210476	------+--	------+-+
cg01496136		-0.00298805	0.000793139	-0.00401549	0.00123321	0.00201805	--+---+--	--+---+-+
cg01502428	TIMP2	0.00243113	0.000841419	0.00350009	0.00125575	0.0390744	+++-+++++	+++--++++
cg01508023		-0.00123637	0.000406192	-0.00171742	0.000596453	0.0244748	--+-+----	-++-+----
cg01520924	HSPA2	-0.00187587	0.000624223	-0.00246366	0.00095841	0.0450732	--++----+	--++--+-+
cg01530101	KCNQ1DN	-0.00511765	0.00127381	-0.00535691	0.00196363	0.00310017	---------	---+-----
cg01531198	SMOC1	0.00129974	0.00039031	0.0014992	0.000617524	0.0296164	++-//-+++	+++//-+--
cg01534799	FLYWCH1	-0.00386715	0.000946818	-0.00470743	0.00159806	0.00164429	----+++--	------+-+
cg01554316	GALNT2	-0.0014256	0.000343233	-0.00122069	0.000557699	0.00535557	---------	+-++-----
cg01556246	PRAGMIN	-0.00204411	0.000750129	-0.00339291	0.0011245	0.0342433	---+/-+--	----/-+-+
cg01558241		-0.00233006	0.00100332	-0.00565068	0.0015256	0.0147027	--++--+--	---+--+-+
cg01559302	EHD2	-0.00223984	0.000657549	-0.00258117	0.00099896	0.0193688	---+-----	---++-+-+
cg01560871	C10orf27	-0.00282554	0.000773064	-0.0026947	0.0012452	0.0209474	---------	----+-+-+
cg01561259	RPTOR	-0.00530566	0.00112113	-0.00681543	0.00181923	2.38549e-05	---------	---+--+--
cg01561719	ANKRD22	0.00274115	0.000779964	0.00322756	0.00126122	0.0158121	++-++-/-+	+++++-/-+
cg01564892	DFNB31	-0.000277562	0.000177062	-0.00111744	0.000303138	0.0398457	---+----+	---------
cg01574571	IL12RB1	-0.001254	0.000518215	-0.00311252	0.000868647	0.0168935	--+-+-+--	--+-+----
cg01574788	SNX29	-0.00442242	0.00147275	-0.00722438	0.00234354	0.0178911	--------+	------+-+
cg01576260	LOC285401	0.00189366	0.000636971	0.00283626	0.000959511	0.024355	+++-+-+++	+++++-+++
cg01579884	ELMO1	-0.00271093	0.000879172	-0.00377613	0.00138481	0.0299719	--++-----	--+++----
cg01582532	KIAA0182	-0.00230734	0.000711909	-0.00366998	0.00115648	0.00898434	-++--/--+	-+---/+--
cg01589129		-0.00131208	0.000544045	-0.00260904	0.000841071	0.0477491	-+---+---	---------
cg01596292	RNF19A	-0.00343169	0.000959457	-0.00369764	0.0014843	0.0152983	--++--+--	--+++-+--
cg01602730		-0.00463848	0.000952136	-0.00676105	0.00154151	1.69075e-06	--+---+--	------+--
cg01604404		-0.0026891	0.000851472	-0.00432443	0.00129292	0.00734183	--++--+--	--+---++-
cg01611721	PCGF2	-0.00078322	0.000271679	-0.00123155	0.00044902	0.042518	--+------	-----+---
cg01614759	C10orf25;ZNF22	-0.00114738	0.000489803	-0.00283426	0.000881876	0.0427062	-+----/--	-+----/-+
cg01639898	HCRTR1	-0.0033623	0.000950888	-0.00535188	0.00140214	0.000884315	---//----	---//----
cg01649960	TAC3	0.00149907	0.000488719	0.00188501	0.000773459	0.0491907	+-+++-+++	+++++-+++
cg01663970	SCARB1	-0.00251574	0.000770432	-0.00339653	0.00119452	0.0166069	--+---+-+	---+--+--
cg01666416		0.0013198	0.000402064	0.00174216	0.000704214	0.0304225	+++++++++	-+--+++++
cg01672943	PAX9	-0.000945408	0.00031555	-0.00129178	0.000488666	0.0408653	--+------	--+--+--+
cg01676795	POR	-0.00311218	0.00105489	-0.00452104	0.00163224	0.0360205	-+----+--	---+--++-
cg01679108	SALL1	0.00269984	0.00074859	0.00355426	0.00116257	0.00478753	-++++++++	+++++-+++
cg01681847		-0.00482296	0.00164467	-0.00817886	0.00257004	0.0167388	--+-----+	-+-++----
cg01686975		0.00267202	0.000814443	0.00295809	0.00126105	0.0372086	+++++/+++	+++++/++-
cg01688536		-0.00142033	0.000437942	-0.00238537	0.000712433	0.00599798	--++-----	---+-----
cg01697163	SH3BP1	-0.00106743	0.00035182	-0.0015658	0.000576773	0.0336981	--+------	----+-+--
cg01699630	ARG1	0.00196536	0.000805316	0.00406595	0.00128065	0.0399205	+++-+-+-+	+++-+++-+
cg01702481	MAD1L1	0.00111192	0.000418677	0.0020088	0.000693736	0.0477532	+++++-+++	++-+++++-
cg01719718	MIR548F5;DCLK1	0.00259872	0.000857969	0.00388297	0.00129397	0.0200461	++++--+++	+++---+++
cg01732495	PRDM11	-0.001603	0.000526206	-0.00212268	0.000804376	0.0374671	--+------	--+------
cg01738638	APLP2	-0.002443	0.000698	-0.00379902	0.00110935	0.00269529	----+----	---++----
cg01740424	SPEF1	-0.00085678	0.000244219	-0.00114444	0.000383911	0.00725606	--+------	---------
cg01741041	ACTB	-0.00180849	0.000624198	-0.00309829	0.000919506	0.011807	---------	-+----+++
cg01741056		-0.00950635	0.00248848	-0.0119707	0.00373782	0.00198362	-+-//----	---//--++
cg01741971		-0.00223169	0.000639713	-0.00216745	0.00102114	0.0326805	----+----	-------++
cg01753544	RASGRP2	-0.00195888	0.000508531	-0.00210239	0.000759397	0.00453045	---+-----	---+--+-+
cg01753595	COL5A1	-0.000669294	0.00026026	-0.00158137	0.000451408	0.0158893	--+--+--+	--++-----
cg01757525	ZNF642	-0.000566742	0.000153253	-0.000985687	0.000261623	0.000654914	-----+---	-+-------
cg01759562		-0.00258116	0.000732023	-0.00200112	0.00111775	0.0450732	--+//----	--+//+---
cg01776172	PKHD1	0.00198515	0.000782618	0.00374182	0.00119332	0.0372086	++++--+++	+++++-+++
cg01787494	SCARA5	0.00270401	0.000854078	0.00365455	0.00139153	0.0301616	+++++-+++	+-++++-++
cg01790346	SAMD12	-0.000612101	0.000234477	-0.00117849	0.000390958	0.0415669	--+------	--+------
cg01798595		-0.00435381	0.00114442	-0.00430394	0.00166493	0.00735625	----+----	----+----
cg01799818	VPS53	-0.00387424	0.000922916	-0.00386599	0.00148755	0.00234364	------+--	------+--
cg01801214	TNFSF13;SENP3;TNFSF12-TNFSF13	-0.000983643	0.000324917	-0.0014835	0.00051513	0.0251977	--+-----+	-++---+--
cg01801603	ZHX2	-0.00246499	0.00102941	-0.00505191	0.00154723	0.0357553	--+-+----	--+++-+--
cg01804281	NGF	0.00184504	0.000586472	0.00276191	0.000900182	0.0137856	+-+++++++	+++++++++
cg01810575	BAHCC1	-0.00195306	0.000811038	-0.00458001	0.00123996	0.0131798	--+---+--	--+---+--
cg01821850	LOC440910	0.00273751	0.000892004	0.00427771	0.00132599	0.0115484	+++//++++	+++//--++
cg01824603	ARHGEF10	0.00236905	0.000757115	0.00295738	0.00121399	0.043912	++++--+++	+--+-++++
cg01833890	CACNA1C	-0.00225417	0.000598187	-0.00363091	0.000926583	0.000345981	------+--	------+--
cg01833923	GNGT2;ABI3	-0.00159314	0.00058464	-0.0024905	0.000870736	0.0453477	---++----	---++----
cg01837410	SLCO4C1	-0.000717052	0.000259783	-0.00140223	0.00041482	0.0150484	--+---+-+	--+-+---+
cg01837657	RHCG	-0.00112924	0.00035594	-0.00191688	0.00055919	0.00581923	----+----	---------
cg01838971	SLC35C1	-0.00191783	0.000683867	-0.00363928	0.00107406	0.0136504	----+---+	---------
cg01852476	SKI	-0.00214157	0.000538221	-0.00318791	0.000810295	0.000179745	--++----+	--+---+-+
cg01858712	SNX29	0.00190065	0.000540774	0.00243255	0.0007979	0.00616634	++-++--++	+++++-+-+
cg01871427		0.00389999	0.00100955	0.00335967	0.0015825	0.0132269	+++++++++	++-++-+++
cg01875106	OPCML	0.0034142	0.000974154	0.00489546	0.00145705	0.00310752	+++++-+++	+++++-+++
cg01879473	PAX3	-0.00191994	0.000478526	-0.00196388	0.000780125	0.00464322	--+------	--+---+--
cg01885635	ZNF621	-0.00231297	0.000636912	-0.0016234	0.000959888	0.0398365	--+------	+-++--+--
cg01889010		-0.00267804	0.000906911	-0.00382864	0.00139181	0.0369417	------+--	------+--
cg01891818	ICT1	-0.00470536	0.00123306	-0.00551287	0.00176274	0.00237381	--+//----	--+//-++-
cg01891966	HOXA9	0.00283352	0.000900239	0.00447911	0.00139163	0.00993926	++-+--+++	+++++-++-
cg01894508	ASPRV1	-0.00483277	0.000776772	-0.00850032	0.00119811	3.88733e-15	--+-----+	--+---+--
cg01896761	FBLN2	-0.00404192	0.000954628	-0.00370207	0.00146365	0.00238441	---+-----	-+--+----
cg01898817	PEBP4	0.000913654	0.000424671	0.0026998	0.000669412	0.00806782	+++-/+++-	++++/-+++
cg01902758	ST5	-0.00232365	0.00078091	-0.00310311	0.00119796	0.0458863	---//--+-	---//-+-+
cg01915516	TP73	-0.00251855	0.000740215	-0.00364845	0.00112084	0.00510709	----+----	----+----
cg01917716	MS4A3	0.00289515	0.000911335	0.00392405	0.00132171	0.0157689	+++//++++	+++//-+++
cg01919885	RGS12	-0.00504064	0.00121123	-0.00630666	0.00185222	0.000439838	--+---+--	---------
cg01920536		-0.00256134	0.000657138	-0.00348417	0.00100604	0.00084491	--+-+----	--+-+-+--
cg01921432	BARHL2	-0.00243566	0.000622026	-0.00254572	0.00102101	0.00637178	--+------	--+------
cg01922891	MGRN1	-0.0022109	0.000823887	-0.00390869	0.00131543	0.0399928	--++--+--	----+--+-
cg01929340	GAS7	-0.00174886	0.000716889	-0.0035818	0.00111238	0.0365995	--------+	--------+
cg01931883		0.00152824	0.00043326	0.00239281	0.000740024	0.00389215	++++-+-++	++--++-++
cg01936370		-0.00380845	0.00103074	-0.00498543	0.00161547	0.0035507	---+----+	---+-----
cg01937780		-0.0019692	0.000522437	-0.00104423	0.000826786	0.0428578	------+--	+-+------
cg01937803		-0.00395677	0.00130638	-0.00543048	0.00199485	0.0336392	-+-------	------+--
cg01940964	FLNC	-0.00127326	0.000362559	-0.00103989	0.000549196	0.0413688	--+++-/--	--+---/--
cg01945624	SH3TC1	-0.00284039	0.000948297	-0.00631353	0.00144586	0.000618329	--+-+--++	--+++---+
cg01965477		-0.00263432	0.000667183	-0.00207895	0.001051	0.0129009	----+----	+-----++-
cg01973483	PITPNM2	-0.00343994	0.00072365	-0.00293967	0.00113644	0.000381468	---------	----+----
cg01983492		-0.00154326	0.000416632	-0.00123903	0.00068844	0.0298339	-----++-+	-----+--+
cg01991967	IL1RN	-0.00185992	0.000605655	-0.00349229	0.000972288	0.00482408	---+-----	---+--+-+
cg01998785	LPCAT2	-0.00191873	0.00058088	-0.00268361	0.000981569	0.0187088	---------	-+-------
cg02003183	CDC42BPB	-0.00616886	0.00108033	-0.00800748	0.00170355	1.1046e-08	---------	---------
cg02003184	KLK1	-0.0018981	0.00068116	-0.0032838	0.00101578	0.0198029	------/-+	--+---/--
cg02004048	AKD1	0.00139443	0.000393526	0.00148008	0.000633493	0.0211328	++-+++++-	++--++-+-
cg02006615	PTPRN2	-0.00125953	0.000323595	-0.000343072	0.000530781	0.0458144	---------	+++--+---
cg02017323		-0.00100073	0.000279757	-0.000983633	0.000476359	0.0288816	----+----	--+-+----
cg02022733	PCDHGA4;PCDHGC3;PCDHGA12;PCDHGA11;PCDHGA9;PCDHGA1;PCDHGB1;PCDHGC4;PCDHGB6;PCDHGB3;PCDHGB7;PCDHGA6;PCDHGA8;PCDHGA10;PCDHGA5;PCDHGB4;PCDHGA3;PCDHGA2;PCDHGA7;PCDHGB2;PCDHGB5	-0.00222412	0.000703942	-0.00356863	0.00110287	0.00936724	--+------	------+--
cg02023167		-0.00307606	0.000772929	-0.00380954	0.00115046	0.000968379	--------+	------+--
cg02032125		-0.00206347	0.000812647	-0.00392054	0.0012385	0.0349347	------+--	---+-++--
cg02039987	GPD2	-0.003846	0.00112971	-0.00577858	0.00176258	0.00481495	----+----	---------
cg02049180	NTRK1;INSRR	-0.00159406	0.000628704	-0.00323837	0.00108469	0.0492357	-++-----+	--------+
cg02049955	SCN2B	-0.00249808	0.000603026	-0.00372007	0.000904336	6.18968e-05	-+-+--+--	-+-+--+--
cg02052762	ANKFY1	0.00295005	0.000721237	0.00309441	0.00107953	0.00192386	+++++-+++	+++-+-+-+
cg02059268		-0.0026384	0.000664804	-0.0038026	0.0010612	0.000505304	--------+	----+-+-+
cg02061130	MYO1C	-0.00316323	0.00104048	-0.00402484	0.00159044	0.0450344	-+-------	----+++--
cg02068690	DTNB	-0.00325541	0.000643959	-0.00462276	0.000969809	1.82157e-07	---++----	----+----
cg02072492		-0.00188002	0.00054525	-0.00186314	0.000895923	0.03788	+----+---	+--------
cg02074956	MGRN1	-0.00364597	0.000852803	-0.00256786	0.00132005	0.00532671	--+//-+--	--+//++--
cg02079413	SNORA54;NAP1L4	-0.0015771	0.000615931	-0.00361169	0.00111569	0.0291113	---------	-----+--+
cg02082273	AMPD3	-0.00252688	0.000814188	-0.00577358	0.00122064	0.000138562	---+-----	------+--
cg02086690		0.0023912	0.000826782	0.00352846	0.00125212	0.0367232	+++++-++-	+++++-+++
cg02088996	LOC285954	0.00275671	0.000742363	0.00242125	0.00105333	0.0149015	++--+-+++	+++++-++-
cg02094252		-0.00288117	0.00065856	-0.00209915	0.00094508	0.00260793	--+//----	--+//++-+
cg02099877	NCEH1	-0.00363332	0.000863797	-0.00344708	0.00140245	0.0029427	---+--+--	------+-+
cg02107842	MAST4	-0.00444012	0.000947515	-0.00677498	0.001454	1.24056e-06	------+--	------+--
cg02115599		-0.00199216	0.000584038	-0.00194915	0.000958528	0.0433066	-++------	--+---+--
cg02134839		-0.00187575	0.00056603	-0.00394307	0.000841637	9.51091e-05	--++----+	---+--+-+
cg02138331	AHCY	-0.00299333	0.000787806	-0.00309362	0.00123314	0.00853811	--+---+--	-----++--
cg02145310	ZMIZ1	-0.00108872	0.000626462	-0.00350891	0.000955678	0.0345516	---+----+	------+--
cg02147592	MAP2K2	-0.00281655	0.000983048	-0.00471121	0.00143573	0.0154057	---//----	---//-+-+
cg02150582		0.00170239	0.000695813	0.00414798	0.00111872	0.0118529	+++++-++-	+++++-++-
cg02162605	C2orf85	-0.00189195	0.000643989	-0.00287441	0.00100194	0.0307584	--+---+--	---+--++-
cg02172058	C17orf64	-0.00311378	0.000931474	-0.00441876	0.00145174	0.00940646	------+--	-----++-+
cg02175033	KIAA0247	0.00303121	0.000836741	0.00312909	0.00127318	0.014526	++-++--+-	++--+-++-
cg02186444	ARMC7	-0.00322528	0.000852591	-0.00552906	0.00131441	0.000138562	---++----	--+-+----
cg02187259	FAM49A	-0.00368812	0.000922236	-0.00585369	0.00139052	7.00487e-05	-++---+--	--+---+-+
cg02206323	MIR1180;B9D1	0.00204402	0.000695394	0.00347831	0.00108662	0.0158887	+++-+++++	+++++-+++
cg02210115	CAB39L	-0.00275252	0.000930742	-0.00528765	0.00146483	0.00589717	--+--+--+	--+--+---
cg02212061	NUDT11	-0.00274893	0.00137284	-0.00744226	0.00215091	0.0406076	-++//-+--	-+-//-+--
cg02212836	LY86;LOC285780	-0.00294869	0.000668027	-0.00422348	0.00103173	2.58184e-05	---+-----	--------+
cg02213678	KIAA0513	-0.00121358	0.000304367	-0.00269813	0.000523778	2.05212e-06	-------+-	-------+-
cg02213822		-0.00324144	0.00110914	-0.00604065	0.00181732	0.012496	-+-+-----	--------+
cg02228160	HMHB1	-0.00446454	0.00110467	-0.0028824	0.00161968	0.0129009	--+//----	-++//----
cg02229605		-0.0010421	0.000400814	-0.00196303	0.000630686	0.0351377	---++----	---------
cg02232751	LDHA	-0.00213917	0.000585537	-0.00249154	0.000875992	0.00667597	---+--+--	---+--+-+
cg02238461		-0.00274433	0.000864974	-0.00374659	0.00129159	0.0181434	--++--+--	---++-+-+
cg02243522	MIR1207;PVT1	-0.00403716	0.00106608	-0.00804447	0.00169108	1.92056e-05	---++---+	----+----
cg02243630	KIAA0922	-0.00241923	0.000846894	-0.00381953	0.0012407	0.0238679	---+-----	---+--+--
cg02274974		-0.00211892	0.000597302	-0.00212413	0.000884532	0.0189236	---+-+---	-----+---
cg02277850		-0.00612154	0.00155908	-0.00787125	0.00237872	0.00114483	---+-++--	---+-----
cg02283735	PTPRF	-0.00468084	0.00141461	-0.00906831	0.00221251	0.00068248	---+--+--	------+--
cg02297838	MIR19A;MIR17HG;MIR92A1;MIR20A;MIR17;MIR19B1;MIR18A	0.00363428	0.000780418	0.0033765	0.00120893	0.000354825	+++-+-+++	++-++-+++
cg02307597	ABHD8	-0.0021564	0.000622365	-0.00358976	0.00100344	0.00201612	--+------	---+----+
cg02319392	HSBP1	-0.00401971	0.000687139	-0.00615583	0.00105435	3.57341e-11	--+---+--	--++--+--
cg02324547	FAH	-0.00187103	0.000525348	-0.00207606	0.000865512	0.0183962	-----+/--	----+-/--
cg02341119	MGAT5B	-0.00320341	0.000944221	-0.006518	0.00144516	0.000146939	-+-------	----+----
cg02341571	PATL2	-0.00321783	0.000958421	-0.00384552	0.00150122	0.0223821	--++--+--	--++--+-+
cg02343604	ID3	-0.00220878	0.000752054	-0.00370311	0.00114471	0.0148044	--+++----	----+---+
cg02349578		-0.000749534	0.000350506	-0.00198092	0.000540355	0.0211352	---+++---	----+----
cg02366100		-0.000848901	0.000316069	-0.00182612	0.000543389	0.0179836	-++--/---	-+---/---
cg02391441		0.00187223	0.000547975	0.00234887	0.000911121	0.0191134	++-++++++	++-++++--
cg02397768		-0.0019694	0.000657076	-0.00266876	0.00100739	0.0403234	--++-----	--+--+---
cg02402931		-0.00223306	0.000753859	-0.00286379	0.00110883	0.0476721	-++-/---+	--++/----
cg02405193	BTBD12	0.00175765	0.000651483	0.00376668	0.000947669	0.00368449	+++++----	++++++++-
cg02412123	SIGLEC9	-0.00174214	0.000619885	-0.00272478	0.000883844	0.0256191	---//----	---//-+--
cg02424715	JDP2	-0.00234225	0.000793223	-0.00448423	0.00125149	0.00636811	--++-----	---+-----
cg02429905	PRRT1;PPT2	-0.00304614	0.000918834	-0.00287265	0.00138337	0.0499085	--+-+---+	--+-+++-+
cg02430645	CRYL1	-0.00516991	0.00156854	-0.00605595	0.00249001	0.0316519	-----+---	---+--+--
cg02438026		0.00314925	0.000930567	0.00323765	0.001472	0.0369191	+--++-+++	+-+++++++
cg02438611		-0.0024336	0.000813308	-0.00517998	0.00126173	0.00140309	--------+	------+--
cg02443816		0.000539389	0.000259686	0.00172165	0.000471392	0.0237479	+++++++++	++++++-++
cg02448796	KCNAB2	-0.0027212	0.000976896	-0.00467737	0.00154716	0.030403	-+-+--+--	----+-+--
cg02449166	EBF3	-0.00219231	0.00066364	-0.00234612	0.00102619	0.0387395	--------+	-------+-
cg02452500		-0.00249486	0.000779705	-0.00342454	0.00115707	0.0152983	--++----+	--+-+----
cg02459569	LASS2	-0.00263099	0.000578048	-0.00318824	0.000911812	9.48245e-05	---+-----	---+--+--
cg02466892		0.00190369	0.000764216	0.00424375	0.00121968	0.0191688	+++++-++-	+++++-++-
cg02468770		-0.00204187	0.000920915	-0.00502959	0.00134559	0.0158882	--+++--+-	----+-+--
cg02472998	LOC100190939	-0.00140373	0.000485235	-0.00246918	0.000779256	0.0185591	--+-----+	---------
cg02481950	METTL9;IGSF6	-0.00291279	0.000578644	-0.00605558	0.000927741	4.09988e-11	------/-+	------/--
cg02486096		0.0028328	0.000816387	0.00366745	0.00127446	0.00979632	+++++-+++	+++++-+++
cg02489908	SLC16A11	-0.00178477	0.000464185	-0.00145526	0.000713191	0.015561	--+------	---------
cg02503376	TNK1	-0.00312973	0.00104675	-0.00603355	0.00160753	0.00375333	--++-----	---+----+
cg02508743	LYN	-0.00543598	0.000913146	-0.00745111	0.00141735	2.82403e-10	------+--	------+-+
cg02512611	SHROOM4	-0.00349904	0.00116561	-0.00504568	0.00180993	0.0316161	-++------	--+---+--
cg02520270		-0.00125581	0.000465222	-0.00319872	0.000782279	0.00266354	----+-+--	----+---+
cg02528768	ISYNA1	-0.00188827	0.000614626	-0.00293604	0.000959132	0.0163068	---+--+--	----+++--
cg02529547		-0.00132206	0.000571103	-0.00310303	0.000894079	0.0256137	---+----+	---+----+
cg02531768	DIP2C	0.00142275	0.000554036	0.00298612	0.000895502	0.0232897	+++-+-++-	+++++-+++
cg02534744	CFD	-0.00591991	0.00193486	-0.00751664	0.00300056	0.0450732	---------	--+------
cg02536065	FLI1	-0.0028453	0.000701834	-0.00379831	0.00109252	0.000518396	---------	-+-++-+--
cg02542103		-0.00376108	0.00119072	-0.0043593	0.0018342	0.0451858	---//----	---//--+-
cg02544453	MYLK3	-0.00283021	0.000692233	-0.00191885	0.00104124	0.0105358	--+-+-+-+	--++--+--
cg02550961	DUOXA2;DUOX2	-0.000793952	0.00026509	-0.00121612	0.000452539	0.0381218	----+----	----+----
cg02558026	MIR762;BCL7C	-0.000977176	0.000306418	-0.00130245	0.000516204	0.034169	----+----	----+--++
cg02562431	PCDH10	-0.00130358	0.000343585	-0.00131916	0.000515268	0.00793197	-+-//----	---//----
cg02565196		-0.0019449	0.000720344	-0.0037464	0.00115486	0.0225207	------+-+	---+--+--
cg02576468	SPTBN4	-0.00330454	0.00071902	-0.00231158	0.00108087	0.00145731	---------	-+---+---
cg02579022		-0.00323875	0.000821113	-0.00285486	0.00127665	0.00902909	----+----	--+-+----
cg02583484	HNRNPA1;HNRPA1L-2	0.00314954	0.000854936	0.00264727	0.00129107	0.0227707	++-++-+++	+--++-++-
cg02584756		-0.00198284	0.000576027	-0.00225985	0.000888639	0.0191292	----+----	---------
cg02586730	EFEMP2	-0.00310598	0.000869034	-0.00337801	0.00138108	0.0165615	------+--	------+--
cg02593381	SMPD3	-0.00226738	0.000654687	-0.00327109	0.00097882	0.00356883	--+------	--+---+-+
cg02600394	TXK	-0.00205519	0.000608328	-0.00201312	0.000932081	0.0395258	--------+	---+----+
cg02602010	TCF23	-0.00167812	0.000509148	-0.0019782	0.000770635	0.0252269	--+----+-	---+--+++
cg02619834	ADD3	-0.00249906	0.000681524	-0.00237861	0.00109989	0.0204328	-+-------	-+-------
cg02629070		-0.00278974	0.000773313	-0.00276006	0.00113994	0.0159158	--+------	--+---+--
cg02629106	PCDP1	-0.00338821	0.000968492	-0.00304207	0.00157917	0.041079	---+-----	---+-+---
cg02639095	TTC39B	-0.00267929	0.000780617	-0.00315876	0.00116906	0.0148567	----+----	--+-+-+--
cg02644195	OR1J2	0.00367574	0.00113096	0.00486375	0.00181607	0.0231235	+++//-+++	+++//-++-
cg02651190		-0.00234623	0.00058597	-0.00322845	0.000884881	0.000375107	------+--	---+--++-
cg02657160	CPOX	0.00145756	0.000519597	0.00237737	0.000855362	0.0454789	++-++-/+-	++++-+/++
cg02661372	IER5	-0.00300936	0.000748848	-0.00368925	0.00113425	0.000993301	--+------	--+---+--
cg02666020	NCOR2	-0.0024592	0.000773755	-0.00386589	0.00117174	0.00781601	---+--+--	---+--+--
cg02674384	SIAH3	-0.00271765	0.000822026	-0.00402929	0.00127705	0.00808817	---------	------+--
cg02688118		-0.00281448	0.00093481	-0.00577366	0.00147826	0.00238552	--++-----	---++-+--
cg02694395	FMO4	-0.00187947	0.000760363	-0.00361539	0.00115873	0.042403	---+/--+-	----/+++-
cg02697427		-0.0032237	0.000879836	-0.00207563	0.00148348	0.0486359	---//----	---//-+-+
cg02700130	LOC285401	0.00102776	0.000571928	0.00303068	0.000868539	0.0482766	++++--+++	+++++++++
cg02700348	MCART3P	0.0019826	0.000664653	0.0029663	0.000980291	0.0208896	+++//++++	++-//++++
cg02700891	TRH	-0.00101257	0.000337795	-0.00159152	0.000540433	0.0237227	--+-----+	---------
cg02711147		0.00182546	0.000447397	0.00226177	0.000676307	0.000660134	+++++++++	+++++-+++
cg02724461	GALNS	-0.00279776	0.000682758	-0.00339388	0.00113439	0.00143364	-----++--	---+--+++
cg02727423	EML1	-0.00313827	0.000764479	-0.00294111	0.00116147	0.00344606	---------	------+--
cg02732508	RPL13	0.00276379	0.000890302	0.00457125	0.00135851	0.00790505	+++-+-+++	++++-++++
cg02739437	SPOCK3	0.00240894	0.000786371	0.00435119	0.00127269	0.00757597	++-+--++-	++++--+++
cg02745847	IGF2BP1	-0.00208195	0.000796112	-0.0039413	0.00126635	0.03428	--+-+----	--+-+----
cg02748419		-0.00182996	0.000421367	-0.00239371	0.000654424	0.000126037	---++-+--	------+--
cg02749511		-0.00219245	0.000579907	-0.00389546	0.00091981	0.000126383	--+---/--	----+-/-+
cg02752812	RPS6KA2	-0.000629093	0.000307999	-0.00191861	0.000571411	0.0476721	-+------+	-+-------
cg02757488	NUMBL	-0.00254356	0.000656817	-0.00294434	0.00102795	0.00352015	--+-+-+-+	--++---++
cg02759110	UCP1	-0.0015834	0.000401311	-0.00147065	0.000610953	0.00683898	--++-----	-+-++---+
cg02763009		0.00604414	0.00211105	0.00975176	0.00348423	0.0399928	+++-/++++	+++-/-+-+
cg02763611		-0.000605942	0.000160849	-0.000726148	0.000242617	0.00358193	-++-----+	-++-+---+
cg02763617		-0.00174436	0.000638144	-0.00262442	0.000936579	0.0495695	----+-+--	--+---+--
cg02768162	TMEM119	-0.0022873	0.000775264	-0.00354117	0.00117521	0.0227183	---+--+--	---+--+-+
cg02770313		-0.00138794	0.000404086	-0.00207531	0.000604733	0.00310596	--+--+--+	--+------
cg02773433	GPR83	-0.00259471	0.000859904	-0.00413376	0.00140761	0.0231793	-++------	-+---+---
cg02801114	TPD52L1	-0.00585498	0.00131118	-0.00638644	0.00203145	0.000312483	----/----	---+/----
cg02816525	ADAM10	-0.00227734	0.000641058	-0.00177931	0.00102409	0.0450732	---------	-+----+-+
cg02823437	DTYMK	0.00117621	0.000348541	0.0015577	0.000600034	0.0203972	++--+-+++	+---+-++-
cg02824980	CYP4F12	-0.00179873	0.000794755	-0.00434553	0.00118349	0.017407	--+---+++	--++--+-+
cg02830749	KIAA0922	0.00265622	0.00108215	0.00547664	0.00162856	0.0262992	+++-+-++-	++----++-
cg02834311	C1orf183	-0.000980002	0.000380769	-0.0021998	0.000625276	0.0152854	-++------	-++------
cg02835823		-0.00355056	0.000881351	-0.00361345	0.00137446	0.00358815	--+-+---+	----++--+
cg02846431	LRPAP1	-0.00251463	0.000875023	-0.00470288	0.00148013	0.018905	--+---+-+	------+-+
cg02849695	CCDC19	-0.00415778	0.00139529	-0.00887461	0.00221413	0.00192386	--++-----	--+------
cg02852210		0.00107345	0.000665516	0.00425529	0.00103817	0.0133622	+++-+--+-	+++-+++++
cg02858132	STAG1	0.00300405	0.00112672	0.0048135	0.00165688	0.0461375	+-+//-++-	+++//-++-
cg02875787	COL13A1	-0.00194432	0.000567342	-0.00205965	0.000857425	0.0248229	---------	---------
cg02877261		0.0196892	0.00677779	0.0318142	0.0100908	0.018736	+++//+-++	+++//++++
cg02878244	DBX1	-0.00314848	0.000952164	-0.00336239	0.00152512	0.0429855	-+-+-----	-+-------
cg02880877	HDDC2	-0.00428737	0.00119773	-0.00671082	0.0019861	0.00246055	----+----	-+-------
cg02883666	MIR496	-0.00250336	0.000759745	-0.00482811	0.00124896	0.00140682	------/--	-----+/-+
cg02893799	MS4A4A	-0.00240994	0.000795787	-0.00444824	0.00121327	0.00435353	---+--+-+	---+--+--
cg02900332		-0.00134818	0.000415894	-0.00146238	0.000657622	0.0476188	-+------+	-++------
cg02901136	S100A12	-0.00273038	0.00081807	-0.00489351	0.00128682	0.00151473	--+---+--	--+---+--
cg02902946	SLMO2	0.00347581	0.00100739	0.00401473	0.00157762	0.0187271	++-++++++	++-+++++-
cg02907098	ANO2	-0.00390123	0.00114328	-0.00428158	0.00182091	0.0278409	---//+---	-+-//----
cg02909097	RAP1GAP2	-0.00241716	0.000750318	-0.00489044	0.00119699	0.000884315	-+-+--+--	-+-+--+--
cg02909446	SPOCK2	-0.00308839	0.000945907	-0.00407395	0.00139913	0.0146266	---+-----	--+++---+
cg02910208	VSTM2A	-0.0010369	0.000333041	-0.00122646	0.000492059	0.0415075	----+----	----++--+
cg02915544	FOLH1B	0.00332355	0.00112593	0.00486003	0.00176017	0.036409	+++//+++-	+++//+++-
cg02929431	BIN2	-0.00450726	0.000950299	-0.00495301	0.00144906	5.99832e-05	---------	---+----+
cg02929780	OR4D9	-0.00240618	0.000597294	-0.0035146	0.000916585	0.000209043	--++-----	--+---+-+
cg02929855	CACNA2D4	0.00249666	0.000854598	0.00395396	0.00128035	0.0207848	++--+++-+	+++-+++--
cg02931644	RHCE	-0.00245997	0.000958908	-0.00416843	0.00138461	0.0450578	--+//---+	--+//+--+
cg02937671	ZFYVE28	-0.00858469	0.00278577	-0.0106832	0.00429778	0.0446371	--+//++--	--+//-+--
cg02946294	PLEKHA7	-0.00250302	0.000931403	-0.00450654	0.00140789	0.0251421	---+-----	---+--+-+
cg02947253	ADORA3	-0.00443034	0.00137946	-0.00708058	0.00215997	0.00759848	--+------	--+-----+
cg02952703	PTGER1	-0.00360231	0.00107655	-0.00475851	0.00161865	0.0115077	----+---+	--+-+----
cg02956806	C9orf167	-0.00135369	0.000532985	-0.00321889	0.00087034	0.0104731	----+-+--	------+-+
cg02961807	NRXN2	-0.00126501	0.000536602	-0.00286376	0.000802022	0.0191975	--+-+/+--	-----/+-+
cg02965712		-0.00367769	0.000812479	-0.00406612	0.00126879	0.000223374	---------	---+-----
cg02970525	LMOD1	-0.00174476	0.000460932	-0.00226997	0.000701162	0.00201342	--+-+----	---------
cg02971581		-0.00267671	0.000768755	-0.00238694	0.00123836	0.0424889	----+----	--+-+-+--
cg02981942		0.00377064	0.001079	0.00345757	0.00171253	0.0369372	++-+++++-	++-+-+++-
cg02991558		-0.0024787	0.000654779	-0.0034643	0.00105696	0.00183368	---+-+--+	---+----+
cg02996142		-0.00103619	0.000356767	-0.00154705	0.000570743	0.043127	--+------	--+------
cg03006527		-0.00274744	0.000669977	-0.00348229	0.00103521	0.000596673	---------	------+--
cg03014241	SOCS1	-0.00173473	0.000732633	-0.00410441	0.00113645	0.0171604	------+--	----++--+
cg03021100		0.00213423	0.000621176	0.00321517	0.00100831	0.00550064	++--++++-	++-+++++-
cg03031902	ICAM5	-0.000478675	0.000163562	-0.000858703	0.00028669	0.0246335	---------	--------+
cg03032497		-0.00297857	0.000970901	-0.00372096	0.00150623	0.0466961	---------	---------
cg03045620	SLC44A4	-0.00374873	0.00105943	-0.00534345	0.00166698	0.00403624	------+--	---+----+
cg03053575	ZNF69	-0.00126843	0.00033428	-0.000510518	0.000485633	0.0468703	---//----	-+-//+---
cg03055021	FHAD1	-0.00204025	0.000525417	-0.00107357	0.000856707	0.0329916	--+------	-------++
cg03058616		-0.00426133	0.00090098	-0.00711794	0.00143914	3.32195e-07	----+----	----+---+
cg03059073		-0.0032521	0.00103501	-0.00390194	0.00156877	0.0397357	--++-----	-++----+-
cg03059247	C8orf12;FAM167A	-0.0017981	0.000571694	-0.00235248	0.00092201	0.035703	--+------	--++----+
cg03066323	PILRA	-0.00186079	0.000636676	-0.0028348	0.000960046	0.0269558	-+-+-----	-+----+++
cg03069122	VWC2	-0.00230768	0.000577036	-0.00277713	0.000845964	0.000979241	--+//-+-+	---//+---
cg03070856		-0.00466836	0.00132405	-0.00489299	0.00210373	0.0223437	---//-+--	-+-//-+--
cg03072740	OR10P1	-0.00279424	0.000625436	-0.00431024	0.000950394	4.37085e-06	------+--	--+-----+
cg03073691		0.00515551	0.00129327	0.00399077	0.00205961	0.0122751	+++//++++	+++//++++
cg03074946	PXN	-0.00408591	0.000850964	-0.00701132	0.00131856	4.88899e-08	---+--+-+	---+--+-+
cg03076094		-0.00155758	0.000575879	-0.00400308	0.000826446	0.000221882	------++-	--+---+--
cg03078169	FXYD1	-0.00289117	0.00081264	-0.00367361	0.00127827	0.0079989	--++--+--	------+-+
cg03079366		-0.00243584	0.000592606	-0.00186507	0.000893906	0.00711229	------+--	+---+-+--
cg03084350	PLCD1	-0.00480432	0.000612382	-0.00664927	0.000953946	7.61396e-19	------+--	------+--
cg03087992		0.00241911	0.0011335	0.00601091	0.00176487	0.0385569	+-+//+++-	+++//++++
cg03098589	VTI1A	-0.00426579	0.000870298	-0.00283814	0.00134445	0.000525793	---------	---+-+---
cg03106207		-0.00276596	0.000677499	-0.00431721	0.00103299	6.09824e-05	--+------	------+-+
cg03126058	PRDM16	-0.00348425	0.000973442	-0.00370904	0.00154831	0.0176993	--+-+-+--	----+-+-+
cg03127898	LRRN4CL	-0.00343897	0.000984113	-0.00436448	0.00153444	0.00986599	------+--	--+---+--
cg03129014	GJA3	-0.00543942	0.00129434	-0.00779049	0.00206024	0.000140673	------/--	------/--
cg03137566	TRAPPC9	-0.00128935	0.000329849	-0.00141516	0.000578812	0.00708916	--+--++--	-----++-+
cg03145200	IL21R	-0.00210576	0.000780254	-0.00390288	0.00126024	0.0306508	---++-+--	---------
cg03145658		-0.00166805	0.000513719	-0.00183459	0.000735207	0.0317458	--+//----	--+//----
cg03150753		0.00311513	0.000817664	0.00265654	0.00123447	0.0145903	++-//++++	+++//-+++
cg03163545	IFT140;TMEM204	-0.0026097	0.000657292	-0.00264618	0.000984437	0.00379644	--+---+--	--+-+-+--
cg03170262	PRICKLE2	0.00140972	0.000762298	0.0042552	0.00114016	0.0261625	+++//+++-	+++//+++-
cg03183345	TBRG1	-0.000640174	0.000242183	-0.00171772	0.000406899	0.00201342	--+-+---+	--+---+--
cg03190219		-0.00436034	0.00109887	-0.00248926	0.00164371	0.0209552	---+-----	+----+---
cg03192598		-0.00527331	0.001311	-0.00349167	0.00191082	0.0128382	-----+---	-+---+---
cg03202564		0.00384728	0.00146604	0.00694959	0.00231932	0.0421357	+-+-+++++	+-+++++++
cg03202732	MARK2	-0.00270795	0.000931248	-0.00489573	0.00140073	0.00871527	------+--	--++--+--
cg03217115		-0.00348833	0.0011518	-0.00571466	0.00173595	0.010857	--+------	---+--+--
cg03221025	CBFA2T3	-0.00223623	0.000769589	-0.00464911	0.00123647	0.00440437	--+-----+	--+------
cg03232933	BTG3	-0.0040889	0.00122973	-0.00660248	0.00190528	0.00369909	----+-+-+	------+--
cg03257293	ITPKB	-0.00477489	0.00149834	-0.00608194	0.00204428	0.015257	---///++/	---///-+/
cg03274456	AHNAK	-0.00473656	0.00151356	-0.00593707	0.00241474	0.0424889	------+--	------+--
cg03276408		-0.00107326	0.000281415	-0.00127242	0.000416261	0.00278001	-----+--+	---------
cg03282312		0.00228817	0.000760423	0.00368804	0.00112137	0.0113908	+++-+-+++	+++-+-+++
cg03284554	HGSNAT	-0.00292063	0.000812	-0.00235747	0.00123244	0.0335283	--------+	---------
cg03290827	SEC14L1	-0.00307939	0.000864336	-0.00314875	0.00139623	0.0227527	--+---+--	----+-+++
cg03307776		0.00207603	0.000517627	0.000792192	0.000779977	0.0283411	+++//-+++	-++//-+++
cg03314569	TINAGL1	-0.0021389	0.000757463	-0.00377507	0.0011854	0.0204836	-----+---	-----++--
cg03314604	CDC42EP1	-0.00213691	0.00078813	-0.0035042	0.00119556	0.0411775	------/-+	---+--/--
cg03317517	ZNF90	-0.00232882	0.000699518	-0.00266439	0.00105451	0.0251421	-++------	-+-------
cg03318573	NAA30	-0.00276468	0.000806318	-0.00355694	0.00123479	0.0106993	------+-+	------+-+
cg03321912	NAA16	-0.00372714	0.00138403	-0.00745673	0.00206604	0.00992808	------/+-	---+--/--
cg03322424	MYO10	-0.000868732	0.000269147	-0.000896819	0.000399989	0.0476721	---++----	-------+-
cg03339609	LSM14A	-0.00209546	0.000699012	-0.00401251	0.0010556	0.00325119	---+--+--	------+--
cg03349397	LY86;LOC285780	-0.00294526	0.000936399	-0.00496514	0.00140925	0.00486254	---//----	---//----
cg03350683		-0.00371959	0.00112484	-0.00631949	0.00190875	0.00565762	--+------	----+----
cg03366574		-0.00262266	0.000806553	-0.00485665	0.00131647	0.00250407	+--------	-+-------
cg03371384		-0.00164521	0.000800511	-0.00501061	0.00127048	0.0117042	--+---+--	------+--
cg03372852	LILRP2	-0.00207966	0.000743147	-0.00348586	0.00116781	0.032002	---------	----+----
cg03374643	TLL2	-0.00181749	0.000565283	-0.00193916	0.000793131	0.0366259	--+//----	--+//----
cg03375371	NFU1	-0.00188158	0.000653352	-0.00299004	0.00105409	0.036381	---+--+-+	-+-++---+
cg03376089	TOM1L2	-0.00183398	0.000462449	-0.00222105	0.000757678	0.00238552	------+--	------+-+
cg03376308		-0.00263836	0.000802588	-0.00263706	0.00121533	0.0466961	---+--+-+	-----++-+
cg03382306		-0.00380197	0.00123118	-0.00615515	0.00192274	0.0116821	--++--++-	--+---+--
cg03384920		0.00248593	0.000890453	0.00495802	0.00142718	0.011435	++-++++++	++-++++++
cg03389650		0.00458124	0.0016275	0.00903202	0.00247684	0.00719255	++-//++++	+++//+++-
cg03393426		-0.00144018	0.00041497	-0.00166428	0.000717352	0.0254258	---------	-----+-+-
cg03398461	CYFIP2	-0.00147162	0.00047631	-0.00305002	0.000778241	0.00194928	-----+-+-	-+----+-+
cg03401266	FGF12	-0.0012947	0.000288695	-0.000895705	0.000467546	0.00288914	---------	-----++--
cg03405173	ZNF441	-0.00104881	0.000322883	-0.00134201	0.000507411	0.0245515	---------	---------
cg03411579		-0.00413197	0.00101947	-0.00639217	0.00157615	9.72812e-05	---+--+--	---+--++-
cg03416601	HSD17B2	0.00203522	0.000607034	0.00301777	0.000933737	0.00609341	+++-+-+++	+-+++++-+
cg03440588	FOXD2;MGC12982	-0.00335047	0.001074	-0.00426389	0.00168254	0.0385569	---+-----	-+-------
cg03450842	ZMIZ1	0.00290048	0.000735496	0.00413001	0.00113784	0.000476152	++-++--++	++-++-++-
cg03451178	MAP1D	-0.0038347	0.000942818	-0.00419747	0.00150116	0.00235878	---------	-+--+----
cg03465682		-0.00284085	0.00088653	-0.00349657	0.00142929	0.0373645	---------	---+-----
cg03475044		0.00217803	0.000972584	0.00513981	0.0015714	0.0440604	++-++/++-	+++--/++-
cg03495773	TACR2	-0.00189149	0.000607519	-0.00347571	0.000925259	0.00286936	--+-----+	------+-+
cg03497133		-0.00365374	0.000914084	-0.00363513	0.00146216	0.00513587	---//-/--	---//-/+-
cg03504245		-0.00256193	0.000817638	-0.00311299	0.00129019	0.0450732	----+----	-+-+-+---
cg03507593	NCOR2	-0.00216068	0.000740419	-0.00324628	0.00118359	0.0399005	----+-+--	----+-+--
cg03510528		-0.00369363	0.00106847	-0.00453675	0.001635	0.0122572	--+//----	--+//---+
cg03513388	PADI3	-0.00221366	0.000639543	-0.00243228	0.000956768	0.0183764	--+---+++	---+--+++
cg03517913		0.00145466	0.000501904	0.00256268	0.000801073	0.01726	++-+--+++	++++--+++
cg03522615	KIAA0831	0.00114322	0.000381938	0.00194456	0.000659032	0.0236692	++-++-+++	+--++-+-+
cg03523676	CPNE6	-0.00196159	0.000799277	-0.00444331	0.0012527	0.017407	--+-+-++-	---+-++--
cg03523740	TXLNA	-0.00282232	0.000526759	-0.00336032	0.000793228	3.42109e-07	------+--	----+-++-
cg03525069	COL13A1	-0.00182125	0.000572321	-0.00279369	0.000894354	0.0113456	---------	------+-+
cg03531211	HLA-DMA	0.0034321	0.00103544	0.00350928	0.00164795	0.0466172	+---+-+++	++-++-+++
cg03533472	GPT2	-0.00462702	0.00122876	-0.00361348	0.00195522	0.0241763	---+-----	---++----
cg03545620	RPS6KA1	-0.00269209	0.000812453	-0.00349607	0.00119082	0.0124747	---//-+--	---//-+--
cg03546163	FKBP5	0.00546545	0.00165286	0.00945746	0.0025764	0.00232064	+-+++++++	+++-++++-
cg03546806	RBM19	-0.00205418	0.000852333	-0.00516784	0.00134238	0.0088105	---+----+	------+-+
cg03557770	FSTL4	0.00104438	0.000343399	0.00220323	0.000597997	0.00400462	+-+++++++	++++++-++
cg03560586	ASB1	-0.0036639	0.000785913	-0.00368867	0.00117197	0.000159063	---------	----+-+--
cg03566142	MT1G	-0.00267431	0.000565654	-0.00311461	0.000819069	2.03578e-05	--+//-+-+	--+//-+--
cg03566527	GLI2	-0.00319657	0.00104862	-0.00639932	0.00158767	0.00154674	--+---+-+	--+---+--
cg03569277		-0.00313916	0.000732943	-0.00193776	0.00110858	0.00674201	---------	+--------
cg03569507	COPZ2	-0.0034321	0.00079297	-0.00556034	0.00128435	1.5695e-05	---+-----	---------
cg03574571	CD22	0.00173401	0.000628583	0.00257102	0.000925467	0.0494892	++-++--++	++--+++--
cg03575641		-0.00126203	0.000318471	-0.000871056	0.000484431	0.0156237	----+----	+--+--+--
cg03587422	APLP1	-0.00212398	0.00052597	-0.00130089	0.000872994	0.0178476	--++--+--	-+-+--++-
cg03590328	TTYH3	-0.00284983	0.000648459	-0.00312188	0.00104056	0.000556705	--++--+--	--++--+--
cg03594515		-0.00213234	0.000546736	-0.00284802	0.00079769	0.000633979	---//----	--+//-+-+
cg03603593		-0.00100961	0.000331186	-0.00193786	0.000568197	0.00798208	-----+---	------+--
cg03603866		0.00199082	0.000666979	0.00379638	0.00106241	0.0061079	+-+++++++	+++++++++
cg03604278	CIDEC	0.00206276	0.000578601	0.0017034	0.000914885	0.0382796	+++++-+++	-+-++-+-+
cg03608000	ZNF69	-0.000660045	0.000191618	-0.000718641	0.000308634	0.0267055	------+--	---+--+-+
cg03609435		-0.00318125	0.000917754	-0.00550645	0.00145012	0.00111188	-+--+----	-++---+--
cg03609488	ETV6	-0.00318373	0.000785726	-0.00385725	0.00114352	0.000668093	-+-//----	---//---+
cg03610227		-0.00103071	0.000336145	-0.00188852	0.000521611	0.00452262	---------	-----+---
cg03611452	ZNF781	-0.00156525	0.000564355	-0.00232335	0.000818845	0.0436822	--+------	----+----
cg03611487	LOC100126784;NAV2	-0.00279617	0.000988279	-0.00534676	0.00151697	0.00945286	--++--+-+	--+---++-
cg03623130		0.00163023	0.000609868	0.00306578	0.000921758	0.0198495	+++-+-+++	+++++++++
cg03639223	ZBTB4	-0.00200095	0.000615905	-0.0025872	0.000982695	0.0250415	--++--+-+	--++--+--
cg03646916	ZNF167	-0.00418917	0.0012727	-0.00503703	0.0019352	0.0240791	--+//----	---//---+
cg03654299		-0.00110579	0.000440175	-0.00211847	0.000689103	0.0433671	--+-+----	--+-+----
cg03658852	LRRC37B2	-0.00233446	0.000621303	-0.00251134	0.00100719	0.00975491	---------	---+-----
cg03660500	LHX9	-0.00116144	0.000339355	-0.00231972	0.000572944	0.000603546	-+----+--	---------
cg03686455	MAD1L1	-0.00161125	0.000526005	-0.00221008	0.00084366	0.0374592	-----++--	--+------
cg03690812	SH2B3	-0.00193651	0.000558924	-0.00201701	0.000885941	0.0277203	-+++-----	-+++--+--
cg03691822		0.00771364	0.00221192	0.00842763	0.00352583	0.0220923	++-++++++	++-++--++
cg03695871	DKFZp761E198	-0.00295298	0.000927627	-0.00435729	0.0014881	0.0168354	-+----+--	-+-------
cg03699623		-0.00147145	0.000474711	-0.00187876	0.000740056	0.0397924	----++---	-----+---
cg03704700	CHST6	-0.00170743	0.000450811	-0.00161652	0.000661312	0.00979635	--+------	-++------
cg03717555	CYP26B1	-0.000522003	0.000170554	-0.000741359	0.000266354	0.0283576	-----+--+	---+-----
cg03722908		0.000977281	0.00031879	0.00180604	0.00057271	0.0136544	-++++++++	+++++++++
cg03723356	CDK5RAP3	-0.00226767	0.000810798	-0.00429121	0.00132408	0.0190887	-+-------	-+------+
cg03724279		0.00211772	0.00081521	0.00509406	0.0013261	0.00648283	+-+++-+++	+++++-+++
cg03725573	ZBTB16	-0.00172228	0.000557194	-0.00291961	0.000935144	0.013828	-+-+--+-+	-+------+
cg03731458	CUGBP2	-0.00193446	0.000655448	-0.0027781	0.00106761	0.047187	---+--+--	---+--+-+
cg03748857	KIAA0182	-0.00150002	0.000536686	-0.0026772	0.000867661	0.0263015	---+--+--	---+--+--
cg03764274	C17orf90;CCDC137	-0.00213887	0.000682824	-0.0042738	0.00104645	0.00108469	--++----+	---------
cg03771282	ANKRD44	-0.00192583	0.000641448	-0.00290301	0.00098547	0.0234701	--+------	---++----
cg03771840	TRIM15	-0.00304934	0.00109988	-0.00523808	0.00174976	0.0329916	+-++-----	----+----
cg03772384	CAND2	-0.00178745	0.000588758	-0.00376562	0.000929348	0.00149558	--------+	--+---+-+
cg03774988	OPRL1;C20orf201	-0.00206448	0.000577366	-0.00167877	0.000848634	0.0324413	--+------	---+--+--
cg03788408	CORO7	-0.00225751	0.00065998	-0.00255779	0.000953542	0.0158324	---------	---+---++
cg03801286	KCNE1	0.00163237	0.000579117	0.00281792	0.000850394	0.0156787	++--+-+--	++--+-+--
cg03805253	CACNA1G	0.00211222	0.000621584	0.00313574	0.00096201	0.00510709	+++++-++-	+++-+-++-
cg03805492		-0.00312657	0.000878382	-0.00329232	0.00135393	0.01752	--++-----	------+--
cg03812837	PARD6B	-0.00203532	0.000667965	-0.00265992	0.0010724	0.0477557	----/---+	----/++-+
cg03819286	MGRN1	-0.00267484	0.000724984	-0.005048	0.00113364	7.79858e-05	---+--+-+	------+-+
cg03839625	PABPC1L	-0.000319826	0.000131664	-0.000802856	0.000234762	0.0241763	---+-+---	----+++--
cg03842822	COL23A1	-0.00316135	0.00108184	-0.00434907	0.00166669	0.0491907	--+---+--	--------+
cg03847705		-0.00179218	0.000515818	-0.00199684	0.000768087	0.0161606	--+----+-	--+----+-
cg03847895	ANKRD52	-0.00384751	0.0010981	-0.00405475	0.00174578	0.0236185	--+---+--	--++--+--
cg03856969	TRRAP	-0.00268334	0.000804357	-0.00278696	0.00121548	0.0358733	--+//----	--+//---+
cg03860038		-0.00390055	0.000839212	-0.00507063	0.001266	1.4792e-05	---+-----	--+--+++-
cg03866600		-0.00397478	0.00087847	-0.00324248	0.00144053	0.00154674	-----+---	-----+---
cg03885119	GFRA1	0.00145617	0.000486198	0.00206615	0.00079464	0.0438582	++-++++++	++-+++-++
cg03887528	SP140	-0.00340337	0.000979412	-0.00492394	0.0015379	0.00483457	--+---++-	--++--++-
cg03889044	PDCD1	-0.00170094	0.000552853	-0.00226071	0.000850426	0.0342105	--+-+-+-+	--+----++
cg03890691	DOC2A	-0.0058083	0.00183673	-0.00803041	0.00287922	0.0227527	--++-----	--++-----
cg03891598	OSGIN1	0.000478102	0.000183582	0.000985469	0.000283513	0.015971	++--+-+++	+++++++++
cg03899510		-0.0035521	0.000880909	-0.0036363	0.00138261	0.0035507	------+--	------+--
cg03916189		-0.00171156	0.00055998	-0.00235261	0.000823478	0.0249041	--+-+----	--+---+--
cg03933572	LYPD6	-0.00183101	0.000669636	-0.00347966	0.00101348	0.0140245	--------+	--++-----
cg03940776	SYNJ2	0.00187594	0.000596703	0.00220382	0.0009201	0.0452023	+++++++++	++-++-+++
cg03944843	SFRS13A	-0.00111527	0.000413697	-0.00180039	0.000628442	0.0472855	---//++--	---//-+--
cg03950000	SLAMF1	-0.00130896	0.000618776	-0.00313915	0.00094757	0.0476404	---+--++-	---+----+
cg03953828	DNAH17	0.00202486	0.000536449	0.00274303	0.000838607	0.00192386	+++++-+++	+++++--++
cg03957898	FLG2	0.00354332	0.00126753	0.00630955	0.00206221	0.027815	+++++--++	+++++-+++
cg03961010	ZNF365	-0.00199051	0.000775402	-0.00431335	0.00114154	0.00814181	--+//-++-	---//-++-
cg03970900		-0.00510435	0.00145103	-0.00436708	0.00223719	0.0381868	---------	-----+---
cg03977394	ARSK;TTC37	0.00109365	0.000507795	0.00321262	0.000963267	0.0433671	--+--/+++	+++++/+++
cg03978169	HLA-DPB2	0.00202187	0.000919428	0.00516611	0.00146135	0.0262994	++++-+-++	+-+--++++
cg03985718	TGFBRAP1	-0.00242445	0.00065997	-0.00262488	0.00105025	0.0118224	---+----+	--------+
cg03987648	MAML3	0.0028439	0.000839618	0.00464799	0.00136519	0.00369909	++-++-+++	++-++-+++
cg03987653	DEF8	-0.00133154	0.000396431	-0.00240125	0.000690412	0.00331852	------+--	------++-
cg03997502	C16orf38	-0.000994062	0.000452901	-0.00258688	0.000766838	0.0380569	---+-+--+	--+-----+
cg03998348	TMCO5A	0.00151965	0.000553155	0.00278784	0.00088619	0.0252884	++-++-+++	+++++-+++
cg04032226	PYY;NAGS	-0.00150699	0.000471903	-0.00173443	0.000732316	0.0428053	-+-------	-+----+--
cg04036049	MBD6	-0.00377206	0.000765331	-0.0025046	0.00125255	0.00056105	--+---+--	---+--+-+
cg04037732	NLGN3	-0.00522895	0.00159637	-0.00623665	0.00255024	0.0323423	-+----+--	----+-+--
cg04048131		-0.00386733	0.0009738	-0.00365213	0.00164594	0.0086459	-----/+--	-----/+--
cg04049253	ZBTB16	-0.00373309	0.00110687	-0.00759983	0.00174174	0.000251818	--+---+--	------+-+
cg04065086	SEMA6C	-0.0037685	0.00114089	-0.0039049	0.00170489	0.0385534	---------	------+--
cg04083553	GP9	-0.00183094	0.000687388	-0.00406344	0.00102934	0.00424683	---+----+	------+-+
cg04086394		-0.000877296	0.000406394	-0.00231987	0.000705363	0.0472588	---+-+---	---------
cg04087207	C20orf186	0.00237703	0.000707576	0.00277301	0.00103759	0.0184263	+++---+++	++++--++-
cg04091927		-0.00249446	0.000883316	-0.00364575	0.001314	0.0446703	--++-+--+	--+-+++--
cg04100696	DKK3	0.000589776	0.000233276	0.00118059	0.000353087	0.024365	-++++-+++	+++++--+-
cg04100843	MSX1	-0.00353024	0.000959921	-0.00340514	0.00145905	0.0154174	--+------	---------
cg04108706	QSOX1	-0.00166438	0.000541695	-0.00239708	0.000860864	0.0276566	---+----+	-+----+-+
cg04118190	DUSP2	-0.00159123	0.000740624	-0.00401149	0.00111259	0.0240394	---+----+	---------
cg04129469	PAX7	-0.00202344	0.000711899	-0.00357665	0.00119525	0.0291264	---------	--+---+-+
cg04136748		-0.00275884	0.000639664	-0.00316386	0.00109023	0.000900293	------+--	--++--++-
cg04137490	DOCK5	-0.00320057	0.000761844	-0.00586332	0.00120811	3.26519e-06	---------	--+------
cg04138746		-0.00102651	0.000344005	-0.00191008	0.000595916	0.01446	------+--	-+-+--+--
cg04140974	RNF144B	-0.00259289	0.000584361	-0.00257268	0.0008504	0.000452848	---------	------+--
cg04144973		-0.000849241	0.000331745	-0.0017855	0.000598842	0.0476765	--------+	--+------
cg04147906	NLK	0.0028736	0.000803095	0.0032768	0.00118851	0.00952457	+++++/+++	+-+++/++-
cg04156464	GNAO1;LOC283856	-0.00284636	0.000746379	-0.00275451	0.00118735	0.0111641	-+-------	----+-+-+
cg04158018	NFE2	0.00399609	0.000932704	0.00293815	0.00139433	0.00403624	+++++-+++	+++---+++
cg04162032	LOC646627	-0.00430003	0.00082422	-0.00617271	0.00122203	2.68139e-08	------+--	------++-
cg04170065	PMFBP1	-0.00162208	0.000714863	-0.00370878	0.00112156	0.0394584	---+--+-+	------+--
cg04175109	PKD1L2	0.0061936	0.00184381	0.00818563	0.00273809	0.0101197	+++//-++-	+++//+++-
cg04180462	ACAT1	-0.00238547	0.000675575	-0.0036657	0.00105528	0.00223225	-+-+-/+--	-+-+-/+--
cg04188862		-0.00341398	0.00106879	-0.00609727	0.00173376	0.00441952	---+----+	-----+---
cg04196345	NAGS	-0.00209986	0.000656317	-0.00280314	0.00113675	0.0366132	------+-+	------++-
cg04202267	LASS6	-0.00240871	0.000801631	-0.00320651	0.00126362	0.0473596	--+------	-+----+--
cg04202511	NFATC3	-0.00384287	0.000930034	-0.005054	0.00144022	0.000368827	---//-+--	---//-+--
cg04203508	ATF3	-0.00185484	0.000811655	-0.00404929	0.00123194	0.040013	------+--	------+-+
cg04203702	MIR572	-0.00316655	0.000746707	-0.00433106	0.00121348	0.000227069	---------	------+--
cg04206517	ACSL6	-0.00168407	0.000465787	-0.00144433	0.000805512	0.0369417	----+----	---++---+
cg04208787	H2AFX	-0.000521021	0.000157108	-0.000767588	0.000243689	0.00799875	----+----	----+----
cg04212285	PTPRN2	-0.00316459	0.000737034	-0.00449353	0.00114918	6.98739e-05	--++-++--	--++--+-+
cg04212926	C1orf228	-0.00184628	0.000493374	-0.00263061	0.000787598	0.00177511	--+---/--	----++/--
cg04214459	PTPRC	-0.00484994	0.00110512	-0.00437184	0.00171033	0.00140683	---+---+-	---+---+-
cg04219417	TLR5	-0.00208815	0.00082759	-0.004371	0.00129905	0.0235009	--------+	--+----+-
cg04223207	NIPAL1	0.000623226	0.000194572	0.000705813	0.000266151	0.0266491	+++//++-+	-++//+++-
cg04246138	MYLK3	-0.00248156	0.000712542	-0.0041585	0.00104453	0.000630505	---+--+--	------+--
cg04252044		-0.00142004	0.000459631	-0.00217279	0.00077109	0.0250415	--+---+--	----+-+--
cg04254028	TBC1D14	-0.00303051	0.000668082	-0.0012924	0.00101932	0.00508712	--+//-+--	-++//-+-+
cg04255937	SETD1B	-0.0030715	0.000690117	-0.00441975	0.00111167	3.31108e-05	--++-----	--+---+-+
cg04258133	TNNT3	-0.00197134	0.00069462	-0.00305623	0.00112412	0.0476721	-+-+-+---	-----++--
cg04260676	GNB1	-0.0035442	0.000756619	-0.00471489	0.0011645	1.12434e-05	---------	--+--++-+
cg04277821		0.00219095	0.000736172	0.00294895	0.00114836	0.0476347	+++++--++	+++-++-+-
cg04285362		0.00347071	0.000918786	0.00372615	0.00140495	0.00697536	+++++++++	+++-+++++
cg04295144	ICAM5	-0.00751244	0.00192234	-0.00876677	0.00312164	0.00357192	---------	----++---
cg04308337	STARD9	-0.0011172	0.000300564	-0.00145059	0.000478721	0.00379452	----+----	----+----
cg04311134	LYPD3	-0.00125627	0.000367896	-0.00139812	0.000569809	0.0235381	--+------	--+------
cg04315771	NUP62;IL4I1;ATF5	-0.00354668	0.000893661	-0.00569725	0.00133589	6.53356e-05	---+----+	---+--+--
cg04316537		-0.0172231	0.00542409	-0.0223969	0.00788786	0.0202742	---//----	-+-//---+
cg04317195	MTMR12	-0.00223448	0.000701622	-0.00315445	0.00109207	0.0181129	----+----	------+--
cg04321224	ITGB2	-0.00396649	0.000901422	-0.0054586	0.00137646	4.12684e-05	--+---+--	--+---+-+
cg04330449	NEUROG1	-0.00209867	0.000643409	-0.00343266	0.000968579	0.00352015	---------	---------
cg04332927		0.000966905	0.000307847	0.00119056	0.000495609	0.0450732	++-++++++	++-++-+++
cg04334723	CALR	0.00249582	0.000694235	0.00257265	0.00104455	0.0153308	+++-+-+++	+++-+++-+
cg04340258	NFIC	0.00144799	0.000566803	0.00249125	0.000818183	0.0429344	+++//+---	+++//++--
cg04343928		-0.00171474	0.000580847	-0.00256427	0.000946188	0.0397357	--+-+----	-++-+----
cg04348689	BTBD7	-0.00380675	0.000995448	-0.00479938	0.00159063	0.002943	---------	----+----
cg04350120	RUNX1T1	0.00236253	0.000837819	0.00403182	0.00137131	0.0335283	+-+++-++-	+++++-+++
cg04369306		-0.00184684	0.00111857	-0.0066741	0.00175049	0.026945	-+----+--	--------+
cg04371567		-0.00134118	0.000500019	-0.00254131	0.000827366	0.0331597	------+--	------+--
cg04375036	PPP1CC	-0.0013712	0.000451362	-0.00188581	0.000739555	0.0438582	------+--	------+--
cg04379738	POLE2	-0.0023993	0.000456896	-0.00169175	0.000686763	7.21165e-05	---------	--++-+---
cg04382374	FAM19A5	0.0013186	0.000448167	0.00195578	0.00073016	0.042518	++++++++-	+--++++++
cg04383058	PITPNM1	-0.00245092	0.000762271	-0.00441012	0.00117782	0.00236054	--+//-+--	--+//-+-+
cg04388548		-0.00247758	0.000690445	-0.00422547	0.00104633	0.000396625	--+-+----	--++----+
cg04389164		-0.00217271	0.000605935	-0.00199665	0.00089075	0.0220671	---------	-+-+--+-+
cg04394710		0.00200877	0.000954871	0.00647453	0.00149191	0.00345176	++++--+++	+++++++++
cg04400972	TRIM45	-0.00353783	0.000812273	-0.00339814	0.00132511	0.00154416	---------	--++-----
cg04408858	SEC16B	-0.00163347	0.000708133	-0.00520911	0.00110774	0.000773165	-+-----++	--------+
cg04412234	C16orf38	0.000340155	0.0003448	0.00217727	0.000552883	0.034776	+++--++--	+++++++++
cg04415798	PAX9	-0.00193709	0.000561068	-0.0031038	0.000881993	0.00239386	--++-----	--+------
cg04416898	CXXC5	0.00237738	0.000691956	0.00346973	0.000995602	0.00271094	++++/-+++	++++/++++
cg04423209	SH2D6	-0.00377342	0.000594324	-0.00677314	0.000967855	3.88733e-15	---+-----	---------
cg04425701	FXYD1	-0.00228246	0.000852023	-0.00387166	0.00130325	0.0403234	--++--/--	--++--/-+
cg04439241		-0.00118767	0.000296615	-0.00083316	0.000467334	0.0143155	---------	+-+-----+
cg04444104		-0.00507891	0.00102479	-0.00775891	0.0016156	2.34075e-07	---------	-----+--+
cg04445427		-0.00524605	0.00111243	-0.00687491	0.00176964	1.66859e-05	--+------	--+------
cg04446579	ANKRD45	-0.00185344	0.000477203	-0.0011503	0.00071384	0.0235381	--+------	--+------
cg04456916		-0.00436018	0.00148768	-0.0073814	0.00225018	0.0136308	---//----	--+//-+--
cg04469731	APLP2	-0.00334222	0.000950521	-0.00525166	0.00139601	0.00107585	--++---+-	--+---+-+
cg04481779	IL20RA	-0.00187375	0.00103418	-0.00597789	0.00158239	0.024478	-+-+-+---	---+-----
cg04490211		0.00375238	0.000734751	0.00550621	0.00116325	1.70856e-07	++-++-+++	+++++-+++
cg04512786	CPXM2	0.00142358	0.000501449	0.00255909	0.000823131	0.0232049	-+++--+++	++++-++++
cg04514047		-0.00302248	0.000863835	-0.00309486	0.00128188	0.0207848	----+/---	--+-+/---
cg04518959	TNIP2	-0.00216379	0.000631706	-0.00272592	0.00102078	0.015971	---+/---+	---+/-+--
cg04523589	CAMP	-0.00358027	0.00065942	-0.0062313	0.00103074	9.06398e-11	---------	---+-----
cg04527868	ARFGAP3	-0.0023833	0.000788323	-0.003277	0.00126843	0.04273	-++-+----	----+----
cg04539476	REM2	-0.00205342	0.000586655	-0.00227822	0.000864776	0.0143855	---------	----+-+--
cg04545963	NFKBIA	0.00299357	0.000834748	0.00403262	0.00134531	0.00575563	+--++++++	+-+-+++++
cg04548926		-0.00189699	0.000589925	-0.00270317	0.000913783	0.0148044	------++-	---+--+++
cg04552470	VWA5B1	-0.00172167	0.000559907	-0.00225175	0.000875273	0.0395482	---------	-+------+
cg04554033	C1QTNF1	-0.000921609	0.000282136	-0.00119517	0.000458208	0.0250968	--------+	--------+
cg04554131	RUNX3	-0.0024589	0.000790179	-0.00394475	0.0012544	0.0125685	--++-----	--+------
cg04569641	WBSCR17	0.00119071	0.000382118	0.00189243	0.000639788	0.0182606	+++//-+++	+++//-+++
cg04570735	PDE4C	-0.00326668	0.00101769	-0.0047699	0.00162883	0.0159085	---------	---------
cg04572930	FOXK1	0.00388665	0.00132893	0.00699048	0.00203002	0.00950585	+++--/-+-	+++-+/+++
cg04574095	NEURL4	0.000386503	0.00017028	0.00108953	0.00027421	0.00794267	++++++++-	++++++++-
cg04583842	BANP	-0.00503014	0.00116265	-0.00433647	0.00185706	0.00251613	---------	-+--+----
cg04585694		-0.0017791	0.00062786	-0.00334214	0.000980641	0.0122751	---++----	----+----
cg04586579	SDR42E1	-0.00332007	0.00109682	-0.00431764	0.001702	0.0454565	--+------	--+------
cg04592811	PIGL	0.00222826	0.000636328	0.00271173	0.000943726	0.00912151	++--++++-	+++-+-+-+
cg04595323	FLJ35220	-0.00062089	0.000252005	-0.00125261	0.000405443	0.0452572	--+--+---	--+----+-
cg04599026	DLX6AS;DLX6	-0.00257853	0.000700261	-0.00346877	0.0011546	0.00440168	------/--	+-+---/--
cg04603130	GNG7	0.00309586	0.00100322	0.00548444	0.00159707	0.00696868	+++++--++	+++++-+--
cg04603811	ZBTB12	-0.00346433	0.000951546	-0.00478313	0.00145349	0.00259654	--+//-+--	--+//-+++
cg04606170	NLRC3	-0.000487297	0.000189604	-0.00120633	0.000347911	0.0172926	--+-----+	--+--+---
cg04606367		-0.00145755	0.000551798	-0.00243882	0.000829397	0.0451858	---+-----	--+------
cg04614923	C12orf74	-0.00134721	0.000580085	-0.00301719	0.000872766	0.0261878	------+++	--+-+-+++
cg04615865	CAMKK2	-0.00171178	0.000488526	-0.00128179	0.00070357	0.0454648	--+------	-----+---
cg04624885	APC2	-0.00488466	0.00156753	-0.00745304	0.00255602	0.0198198	---++----	----+--+-
cg04626878	PTK6	-0.00106573	0.000335108	-0.00225884	0.00055364	0.000980415	--+---+--	--++-----
cg04629433	OR8D2	0.00179912	0.000516686	0.00172023	0.000884088	0.0414589	+--//+++-	++-//+-+-
cg04635642	SNX29	-0.00313556	0.000968899	-0.00386799	0.00142485	0.022335	-----+---	--+--+---
cg04636402	NRG2	-0.00260665	0.000942383	-0.00409232	0.00147536	0.0492357	+--------	---------
cg04636834	C16orf13	0.00327623	0.000961815	0.00403169	0.00146707	0.0145522	+++-+-+++	+++++-++-
cg04638014	ARL9	-0.00325604	0.000974433	-0.00510802	0.00151603	0.00451873	-+-+-----	----+-+-+
cg04638265	FAM107B	-0.0020613	0.000669942	-0.0027996	0.00102214	0.0297794	---+----+	----+---+
cg04643822		-0.00239937	0.000710774	-0.00267189	0.00105563	0.0226076	--+------	--+------
cg04649530		-0.00278435	0.000685567	-0.00437135	0.00103843	5.91003e-05	--------+	------+-+
cg04654530	OTX1	-0.0017993	0.000567811	-0.00234096	0.000894577	0.0304714	---+-----	--++--+--
cg04664897		-0.00353781	0.00109548	-0.00523619	0.0016048	0.00757597	------++-	------++-
cg04665046		-0.00169671	0.000487386	-0.00207301	0.000730263	0.0102752	--+------	--+---++-
cg04666911	LSP1	-0.00232154	0.000764821	-0.0039318	0.00111175	0.0060013	---//-+++	---//-+++
cg04673937	MIR548H4	-0.00147899	0.000478386	-0.00244073	0.000730696	0.00858575	+-----+--	------+--
cg04675475	KCNK15	-0.000800271	0.00021582	-0.00142097	0.00038417	0.000773375	--+---+--	------+--
cg04677163	CAV1	-0.000782774	0.000317915	-0.00151191	0.000468405	0.034776	----+----	----+---+
cg04684206		0.0010152	0.000559799	0.00379893	0.000920379	0.00977914	+++-+++--	++-++++++
cg04685302	SLC45A4	-0.0028111	0.000806453	-0.00253392	0.00127925	0.0395482	-+----+--	-+-----+-
cg04687486	FUT10	-0.00223057	0.000714069	-0.0030071	0.00104354	0.0208631	------+--	-----++--
cg04691264	LOC387647	-0.00338469	0.00100103	-0.00605879	0.00158109	0.00125304	--+-+-+--	--+-+----
cg04692403	TCF21	-0.00145366	0.000598393	-0.00285073	0.000900524	0.0413307	--+++----	---------
cg04697056	FAT1	0.00187187	0.00104875	0.00625536	0.00168451	0.0296981	++++--+++	++++-++++
cg04698020		-0.00189942	0.000632795	-0.00341672	0.000983846	0.00757597	---++-+--	--+--+---
cg04704449		-0.00461461	0.00134989	-0.00490628	0.00201041	0.0238309	--+//----	--+//-+--
cg04707332	TBX15	-0.00237348	0.000832918	-0.00366912	0.00129901	0.0392821	---+-----	-+---+---
cg04709736	PLVAP	-0.0028654	0.000691147	-0.00175649	0.00108584	0.0116182	---------	-+---++--
cg04724540	ILDR2	-0.0019767	0.000465722	-0.00204604	0.000682951	0.000909346	--++-----	---+--+--
cg04726824	RQCD1	0.00343542	0.000947224	0.00455848	0.00146812	0.00403624	++++--+++	++-++-+++
cg04728310		-0.00259785	0.000796891	-0.00274735	0.00123908	0.0461948	---------	--+---+--
cg04728863	TOMM20L	-0.00297446	0.000688149	-0.00686859	0.00108457	1.86404e-09	---------	------+--
cg04733856		0.00366393	0.00101229	0.00595363	0.00161394	0.00100226	+++-+++++	+++++++++
cg04737087	ANKRD53	-0.00432661	0.00107539	-0.00501951	0.00162768	0.00145731	--+---+--	--++--+--
cg04739880	ANKS1A	-0.00324558	0.000890599	-0.00399809	0.00136398	0.00571329	--+---+--	--+---+--
cg04745820	LTBP1	0.00157723	0.000627842	0.00345227	0.00100633	0.0207218	++-+--+++	+++++-+++
cg04768713	ZNF701	-0.00299686	0.000712419	-0.00163667	0.000995346	0.0095355	--+//----	---//----
cg04772644	RXRB	0.00135014	0.000500638	0.00256613	0.000749126	0.015257	++-++-+++	+++++-+++
cg04780563	CCNY	-0.00286842	0.00078473	-0.0018573	0.0012084	0.0439346	----+----	---++----
cg04781075	RILPL2	-0.000582733	0.00018187	-0.00067474	0.000273732	0.0363595	-+------+	-+---++-+
cg04791390		-0.00483687	0.00151418	-0.00704057	0.0025248	0.0214001	--+------	+--------
cg04793272	ABCG4	-0.00265188	0.000734958	-0.00382485	0.00114202	0.00245535	-+------+	--------+
cg04805577		-0.00366395	0.00104433	-0.00332331	0.00161994	0.0343548	-+-------	-+-+---+-
cg04806562	TEX19	-0.00230946	0.00072704	-0.00270182	0.00108775	0.0372682	---+----+	-+-+----+
cg04811945	CD38	-0.002726	0.000698575	-0.00243199	0.00102357	0.00812367	---------	---++-+-+
cg04812351	ADAMTS3	0.00170034	0.000789147	0.00526448	0.00124766	0.00462601	+-+-+-+++	+++++-+++
cg04831048	OSBPL5	-0.00227745	0.000669442	-0.00263733	0.00108353	0.0249611	---+-----	---+--++-
cg04831327	RBM19	0.00200299	0.000646728	0.00273249	0.000939062	0.0208713	+++++-+-+	+++-+-+--
cg04838147	GAD2	-0.000759201	0.00027485	-0.00136183	0.000449094	0.0311436	-++------	-++------
cg04839131	KCNH2	-0.00420767	0.0011805	-0.00370939	0.00183793	0.0316583	-+-+-----	----+-+--
cg04839835		-0.00258837	0.000829798	-0.00332597	0.00125906	0.0323452	---------	------+-+
cg04850765		-0.00217267	0.00059838	-0.00146341	0.000922159	0.0442452	----+----	----++---
cg04857403		-0.00466459	0.00139697	-0.00447782	0.00219227	0.0496197	--+--+--+	+--------
cg04861263	FOXB1	0.00082172	0.000255394	0.00104702	0.000398343	0.0269558	++++-++++	+++--+-++
cg04866357	SNORD18C;RPL4;SNORD18B	0.00338844	0.000883325	0.00514273	0.00142137	0.00066595	++++++++-	++-++++++
cg04869006		-0.00290477	0.00103012	-0.00435875	0.00156643	0.0443406	--+-+----	---+-----
cg04878826		0.00198842	0.000680172	0.00334883	0.00102981	0.0146747	++--+-+++	++-+--+++
cg04879645	LMF1	-0.00200965	0.000584001	-0.00176728	0.000932332	0.0477765	---------	---+-----
cg04885396	ABCC1	-0.0048041	0.000899175	-0.00411618	0.00142491	1.9821e-05	--+-+-+--	--+-+++--
cg04885825	ROR1	0.0024824	0.000755105	0.00286136	0.0010628	0.0208859	+++//-+++	+++//-+++
cg04885881		0.00557744	0.00115393	0.00614333	0.00174697	3.17567e-05	+++-+++++	+++++++++
cg04890480		-0.00239976	0.000713614	-0.00407524	0.00111111	0.00204298	-+-------	------+--
cg04892758	A2BP1	0.00345131	0.00085029	0.00284705	0.00137616	0.00847634	+++++++++	+++++++-+
cg04900080	ACTA1	-0.0035192	0.000746951	-0.0022008	0.00113736	0.00132728	--+//----	---//---+
cg04902811	LOC100270710	0.0016296	0.000462395	0.00246558	0.000696429	0.00192178	+++++---+	+++++-++-
cg04903900		0.00317911	0.00103231	0.004521	0.00161555	0.0264549	++-+/+++-	++-+/+++-
cg04908300	PPARG	-0.00331678	0.000798281	-0.00504929	0.00121653	5.22707e-05	--+------	---------
cg04908789		-0.00135756	0.000378783	-0.000994282	0.000583066	0.0435277	--+--+---	--+--+---
cg04911739	MLLT6	0.00115622	0.000383891	0.00189757	0.000626859	0.0196845	+++--++++	++++-++++
cg04913246	BCL11B	-0.00601533	0.00171286	-0.00497869	0.00273078	0.0449003	------/--	---++-/+-
cg04925858		-0.00200464	0.000527203	-0.00233618	0.00085474	0.00559198	--+------	--++---+-
cg04926384	BMP5	0.00313023	0.000796225	0.00344433	0.00119748	0.002943	+++//++++	+++//-+++
cg04941313	MEIS1	-0.00424103	0.0016804	-0.00830108	0.00260381	0.0342061	--+//++--	---//++--
cg04944536		-0.00220216	0.000662763	-0.00264634	0.00106907	0.0278838	--++-----	---+--++-
cg04953061	DDHD1	-0.00181948	0.000519459	-0.00261779	0.000773189	0.002943	--+------	---+--++-
cg04954203		0.00252881	0.000811573	0.00319259	0.00120925	0.0326367	+++//-+++	++-//++++
cg04956882	C14orf48	-0.00353302	0.00117135	-0.00569122	0.00183459	0.0167765	--+-----+	---+-----
cg04961582		-0.0022545	0.000680949	-0.00268746	0.001104	0.0304846	---------	----+----
cg04965549	LRRC20	-0.00300445	0.000909495	-0.00323024	0.00143005	0.0401717	--------+	--+------
cg04966972	KCNK15	-0.00223341	0.000592591	-0.00247024	0.000889679	0.00561886	------+--	---+--+--
cg04975856	SIM2	-0.00107202	0.000356321	-0.0014951	0.000554935	0.0366754	---------	-----+---
cg04981056	OSTalpha	-0.00208584	0.000704035	-0.0036089	0.00118327	0.0207218	--+//-+--	---//-+--
cg04981088	MPV17L	-0.001846	0.000498765	-0.00131929	0.000748668	0.0313926	----+----	----++---
cg04983349	SH3BGRL2	-0.00600045	0.00155831	-0.00722293	0.00231873	0.00223293	--+//-+--	--+//-+-+
cg04986555	TMEM61	-0.00438399	0.00110337	-0.00471197	0.00173877	0.00360088	---//----	---//----
cg04986675	PGCP	-0.00168837	0.000527068	-0.00301182	0.000844653	0.00380771	--+++----	--+-+----
cg04987734	CDC42BPB	-0.00732485	0.00110717	-0.0080261	0.00170523	9.20166e-11	---+-----	---------
cg04990420	ADORA2A	-0.00267948	0.000653508	-0.00332556	0.000996493	0.000636136	--++-----	--------+
cg04994761	PAX9	-0.00203148	0.000810477	-0.00383014	0.00125431	0.0453477	--++-----	----+-+-+
cg04999637		-0.00310678	0.000849276	-0.00194168	0.00135178	0.0476721	----+-+--	----+-+--
cg05000772	SAMD14	-0.00221527	0.000651573	-0.00306023	0.00104638	0.0105358	--+++----	--+---+--
cg05006942	NOB1	-0.0023978	0.000775851	-0.0033215	0.00119759	0.0271446	--+-----+	------+-+
cg05013912		-0.00288186	0.000754908	-0.00413534	0.00117087	0.000890898	---------	--------+
cg05020759		0.00218768	0.000858627	0.00440096	0.00139296	0.0348681	+-++-++++	++++++++-
cg05021589	LY86;LOC285780	-0.00315908	0.000968367	-0.00491659	0.00149859	0.00673356	--++-+---	---+-----
cg05021896	TRIM9	-0.00181818	0.000452548	-0.000951472	0.000707421	0.0215676	--+------	+++--+---
cg05022818		-0.000727259	0.000305091	-0.001784	0.000529237	0.0290149	---++++--	-----++--
cg05025239	RSPO2	-0.00176812	0.000477757	-0.00167377	0.000823344	0.0224053	---------	-+-+---+-
cg05027597	SLC8A2	-0.00353707	0.000966786	-0.00312516	0.00152732	0.024365	--+------	---------
cg05029822	KCNQ1DN	-0.00305481	0.000891499	-0.00395937	0.0015545	0.0196885	+--------	------+--
cg05034603	SLC2A1	-0.00192071	0.000676244	-0.00290149	0.000973359	0.0298665	---//----	---//-++-
cg05035061	ZDHHC7	-0.00205285	0.000520887	-0.00286478	0.000846994	0.000913955	--+---+--	------+++
cg05039475		-0.0016165	0.000709322	-0.00375525	0.00111224	0.0335515	+--------	---------
cg05044994	LPP;FLJ42393	-0.00332434	0.000649894	-0.0026591	0.000954316	6.54449e-05	---------	---+----+
cg05045335	RERE	-0.00189452	0.000767733	-0.00390532	0.00113168	0.0212452	--++--+-+	--++--+--
cg05059480	C15orf52	0.00148695	0.000499312	0.00227738	0.000736253	0.0183962	++-++---+	++-++-+--
cg05062178	ITGB5	-0.00198633	0.000510941	-0.00230708	0.000767208	0.00252789	--+-----+	-++-----+
cg05068866		-0.00267293	0.000830953	-0.00305074	0.00127199	0.0392723	--+---+-+	--++--+-+
cg05072215	HSPA5	0.00375157	0.00137009	0.00785709	0.00218545	0.0094672	+++++++++	+++++-+++
cg05078817		-0.00294106	0.000876217	-0.00303615	0.00146004	0.0455222	-------+-	-+-+-+---
cg05081167		0.00232994	0.000702486	0.00246178	0.00103703	0.0330948	+++-+-+++	++--+-+++
cg05089897	DYRK1A	-0.00431778	0.000889565	-0.0049522	0.00141757	3.13166e-05	------+--	------+--
cg05090695	CDKN1C	-0.00480653	0.00111902	-0.00574135	0.00175731	0.000407559	---------	------+--
cg05095590	MAD1L1	-0.00659575	0.00178312	-0.00907302	0.00282966	0.00270248	---+//---	--++//---
cg05098037	RPTOR	-0.00338164	0.000710028	-0.00467356	0.00117459	1.05846e-05	--+------	--------+
cg05099464	ARHGEF12	0.00183695	0.000664532	0.00304761	0.00106156	0.0418374	+-+++++++	+++++++++
cg05101437	CDK6	0.0010867	0.000332368	0.00150455	0.000557304	0.0214128	+++++-+++	++++--+++
cg05106294	DKK3	-0.00206972	0.000653003	-0.00299858	0.00105636	0.0205618	----+----	---++----
cg05131254	TNFAIP3	-0.000508385	0.000172474	-0.000928774	0.000295678	0.0176667	--+-+---+	-+--+----
cg05131266	C14orf159;SNORA11B	-0.00349038	0.000848285	-0.00519871	0.00134394	0.000145001	---+----+	---+--+-+
cg05136804	ZNF397OS	-0.00446454	0.00117705	-0.00338171	0.00183425	0.0227183	------+--	------+--
cg05140293	TTLL4	-0.00197908	0.000613033	-0.00219286	0.000958847	0.0449735	--+//----	--+//---+
cg05147525	CHD4	-0.00307466	0.0005668	-0.00360267	0.000864125	3.32195e-07	---------	-----+---
cg05155775	SLC30A10	-0.00174807	0.000592653	-0.00257053	0.000948036	0.0398036	--+//-+--	---//---+
cg05168580	C14orf73	-0.00356298	0.000947616	-0.00296349	0.00141368	0.0178214	----+-+--	--+-+-+--
cg05172122	TBX15	-0.00209057	0.000720177	-0.00295296	0.0011037	0.0455792	-++-----+	-+----+--
cg05178291	SAA1	0.00154163	0.000513136	0.00315992	0.00072513	0.000623591	+++//-+++	+++//-+++
cg05184519	NTM	0.00190992	0.000835168	0.00433731	0.00128582	0.0334153	+++++++++	+++++++++
cg05185634	ADCY4	-0.00224473	0.000581607	-0.00276275	0.000869596	0.00189593	--++--+--	------+-+
cg05186793	KIAA1267	-0.00284434	0.00117193	-0.00589822	0.00189305	0.0454565	-+-------	-+-+-----
cg05191175		-0.00157953	0.000470908	-0.00216777	0.000729895	0.0106457	---------	--+------
cg05200313	SLC24A4	0.00289786	0.000768035	0.00339125	0.00118609	0.00469235	++--+-+++	+++-+-+++
cg05201477	ARNT2	-0.000741303	0.000201338	-0.00047248	0.000313145	0.042518	---------	-++------
cg05204389	PMPCB	-0.00156761	0.000389215	-0.0019593	0.000634794	0.00143099	--+//+---	---//----
cg05205736		-0.00212636	0.000534434	-0.00195612	0.000808212	0.0060931	-+-------	-+----+--
cg05209514	CPM	-0.00325729	0.00092487	-0.00494284	0.00141369	0.00215279	--+---+-+	--++--+-+
cg05226125	LOC339524	-0.00207029	0.000771631	-0.00376902	0.00121211	0.0307118	---+--+--	------+--
cg05228404		-0.00101385	0.000366451	-0.00173397	0.00060623	0.0425165	--+------	--+---+-+
cg05235171	TMPRSS4	-0.00168975	0.000552245	-0.00318838	0.000874178	0.00426911	---++---+	----+-+-+
cg05241732	MYH6;MIR208A	-0.00159539	0.000775861	-0.00420462	0.00124753	0.0455502	--++--+--	------+--
cg05245650	CDC42EP3	-0.003551	0.0010372	-0.00592575	0.00156068	0.00124531	------/--	------/--
cg05255811	KCNK5	0.0035955	0.0011351	0.00419284	0.00172838	0.0413688	++-++++++	-++++-++-
cg05257202	UBAC2	-0.00382946	0.000925191	-0.00681173	0.00143577	6.55055e-06	---------	--------+
cg05261349	ST3GAL2	-0.00144535	0.000595158	-0.00318288	0.000900722	0.0187088	----+----	----+-+--
cg05261411	C19orf26	-0.00193897	0.000511218	-0.00189308	0.000740164	0.00797774	--++-----	-++---+--
cg05264148	TTYH2;MGC16275	-0.00101093	0.000395205	-0.00194092	0.000637075	0.0426053	------+--	--+------
cg05264320	CDC27	0.000567906	0.000150723	0.000606882	0.000256392	0.0116373	++-+--+++	++-+++++-
cg05265081	TRIP4	0.00263667	0.000835953	0.00369334	0.00127359	0.0188775	-++++-+++	+++-+-++-
cg05266663	EPHB2	0.000794016	0.000338365	0.0018124	0.00055024	0.0362116	+++++++++	+++++-+++
cg05267118	CDKN1C	-0.00251533	0.000702316	-0.00374477	0.00106352	0.00173565	--+---/-+	------/--
cg05267204		-0.00109769	0.000267842	-0.00187657	0.000451762	6.23658e-05	---------	--+------
cg05270634	RND2	-0.00168132	0.000471305	-0.001889	0.000733399	0.0135839	--+-+-+--	--+-++---
cg05271255		0.00226695	0.000665916	0.00289186	0.00101973	0.0123306	+++++-+++	+++++-++-
cg05279866		-0.00202469	0.000736214	-0.00542885	0.00115415	0.000329248	---+--+-+	---+--+--
cg05298696	ASPRV1	-0.00196774	0.000535709	-0.00222498	0.000887055	0.0116821	-----+---	------++-
cg05304729	MNDA	-0.00590512	0.000960333	-0.00998045	0.00149641	6.29347e-14	------+--	------+--
cg05316785		0.002818	0.00104158	0.00502603	0.00168083	0.0372582	++-+++++-	+++++-++-
cg05325934	JAZF1	-0.00104294	0.000275471	-0.000701313	0.000440951	0.0307418	--------+	+--+--+-+
cg05343512	OR10AG1	0.00240885	0.00108693	0.00818654	0.00177999	0.00126978	++-++++++	++-++++-+
cg05372679	SEMA6D	0.00251113	0.000939786	0.00468199	0.00149063	0.0293799	++++--+++	++++--+++
cg05373251		-0.00294063	0.000944105	-0.00361267	0.0015133	0.0483115	--+--+---	--+-+-+--
cg05380982	KCNJ6	-0.00177911	0.000545644	-0.00194565	0.000806404	0.0351038	---------	---------
cg05386769	TNS1	-0.00168479	0.000665247	-0.00415597	0.00105091	0.00533716	---+----+	------+-+
cg05398036		0.00304722	0.00106192	0.0047835	0.00166363	0.0345516	-++++-+++	++-++-+++
cg05399692	FAM194B	-0.00345314	0.000839185	-0.00336818	0.00134371	0.00350224	--+------	------+--
cg05399785	WDR8	-0.00381027	0.000779541	-0.00757667	0.00126483	1.20508e-09	---------	--+---+--
cg05406954	PPM1M	-0.00128421	0.000311968	-0.00197619	0.000511371	0.000145637	------+--	------+--
cg05408284	PCBD2	-0.00146478	0.00049415	-0.00220093	0.000788255	0.0336466	-----++--	----+-+--
cg05409693		0.00235881	0.00131947	0.00832297	0.00214983	0.0200259	++-++-++-	++-++++++
cg05411199	C6orf145	-0.0022857	0.000634184	-0.00463695	0.00101253	6.47743e-05	---------	------+-+
cg05419096		0.00199891	0.000602778	0.00196217	0.000916022	0.0455792	++++++++-	+++++-+++
cg05424333		0.0025127	0.000703123	0.00246361	0.00110502	0.0230734	+++++--++	+++++-+++
cg05427488		0.00174885	0.000517798	0.00261521	0.000809134	0.00573678	++-++-+++	++++++-++
cg05434641		-0.00372112	0.000903489	-0.00378985	0.00145525	0.00293118	-+----+--	-+----+--
cg05445008	SAC3D1	-0.00208473	0.000526644	-0.0025205	0.000849551	0.0022723	---------	---++----
cg05461169		0.00265965	0.000646105	0.00237208	0.00102822	0.00493064	+++++++++	+-++-+-++
cg05462339	SIL1	-0.00234685	0.000690618	-0.00506171	0.00111422	0.000128245	--+---+-+	---+--+-+
cg05469826	CUX1	0.00193623	0.000614716	0.00278034	0.000944004	0.0174411	+++//++++	++-//++++
cg05470554	WNT16	-0.00323762	0.000806094	-0.00222101	0.00132457	0.0155793	--+-----+	---+---+-
cg05476568	SGEF	-0.0018531	0.000485679	-0.00193477	0.000746651	0.00704798	--+------	--+--+---
cg05482942		-0.00135252	0.000384816	-0.00174578	0.000626801	0.0105384	+---+----	+-----+-+
cg05486825		-0.00282538	0.000847449	-0.00389195	0.00144386	0.0187271	-----+---	-----+---
cg05490983	CLDN7	-0.00246465	0.000713867	-0.00290235	0.00109126	0.0153196	--+------	-+----+--
cg05493336	ANKRD11	-0.00308045	0.000674805	-0.00257507	0.00104513	0.000934728	---//----	---//+---
cg05493526	LRRC20	-0.00103702	0.000338962	-0.00167995	0.000518952	0.0115077	---------	-----+---
cg05497345	ITPRIPL1	0.0019233	0.00049548	0.000533129	0.000783244	0.0464195	++++-++++	+++--+---
cg05502283	NFIX	0.0011491	0.000356846	0.00141595	0.000613137	0.044242	+++++++++	+++-+++-+
cg05515099		-0.00196403	0.00075529	-0.00343504	0.0011391	0.0422738	--++--+-+	--++--++-
cg05532594	FAM19A5	-0.000516098	0.000388744	-0.00247255	0.000659555	0.0427064	+-++----+	---------
cg05536800	HAND2;NBLA00301	-0.00155383	0.000399642	-0.00155082	0.000624933	0.00704318	-+-------	------+--
cg05544807	DNMT3A	-0.00257103	0.000670864	-0.00413664	0.00105772	0.000296482	---+-----	----+-+--
cg05556020	REN	-0.00154792	0.000517898	-0.00321344	0.000876346	0.00475194	--+-----+	--++----+
cg05559445	CDKN1C	-0.00286006	0.00081778	-0.00356318	0.00122765	0.00876649	-++-+----	-+----+--
cg05559648		-0.00370524	0.00134022	-0.0062455	0.00208354	0.0331597	----+---+	----+++--
cg05563595	TRIM15	-0.00272998	0.000800944	-0.00506759	0.00122295	0.000464039	---------	------+--
cg05564251	SP140	-0.00206845	0.000655926	-0.00382075	0.000996353	0.00213233	--+---+++	--++---++
cg05575921	AHRR	0.00769144	0.00152887	0.00946968	0.00240747	3.89625e-06	+++++++++	+-++-++++
cg05578595		-0.00265101	0.00109717	-0.00530667	0.00170588	0.0466961	-+--+----	----+----
cg05580141	C12orf41	0.00377834	0.00111868	0.00522964	0.00178426	0.0108809	+++++-+++	+++++-+-+
cg05582719	RIMS1	0.00277132	0.000822417	0.0032629	0.00130143	0.0238343	++-++++++	++++++--+
cg05593775	PDZD7	-0.00386796	0.00096045	-0.00507653	0.00152593	0.000817031	---------	------+--
cg05598678	TMEM71	-0.00250099	0.000855503	-0.00426514	0.00131346	0.0148044	--+---+--	--++--+-+
cg05600717	DHRS12	-0.00193189	0.000606163	-0.00214192	0.000936322	0.0484817	--+---+--	--+---++-
cg05603791	FOXI1	-0.00279831	0.000874878	-0.00419477	0.00132504	0.00999327	--+//-+--	---//---+
cg05605299	ZNF323	-0.000666523	0.000199342	-0.00104284	0.0003407	0.00905337	--------+	+-------+
cg05608730	C1QTNF2	-0.00394954	0.00103844	-0.00600527	0.00156025	0.000382369	---------	--+-----+
cg05611648	KLHL30	-0.00285539	0.000821989	-0.00300574	0.0013237	0.027391	----/-+--	----/++-+
cg05613063	FOXD4L1	-0.00192279	0.000617879	-0.00248849	0.000979138	0.0386997	---++----	---+++---
cg05615464		-0.00213105	0.000468605	-0.00245859	0.000715774	0.000114779	---------	---------
cg05615487	ACR	0.00149177	0.000553753	0.0025091	0.000827235	0.0350568	+++++-+++	++-+--+++
cg05615763	FNIP2	-0.00129725	0.000389965	-0.00215617	0.00061631	0.00339419	---------	------+--
cg05617732	TNFRSF21	0.00148404	0.000497955	0.00219341	0.000750132	0.0253746	++-++-+++	+--++-+++
cg05620710		0.00225065	0.00136731	0.00814617	0.00206665	0.01961	+++++-++-	+++++++++
cg05624954		-0.00231481	0.000858926	-0.00462799	0.00140424	0.0204181	---+-++--	---+--+--
cg05627138		-0.00151257	0.000649965	-0.0038471	0.00102701	0.0131561	--++--+--	--++-----
cg05638493	SLC25A2	-0.0045048	0.00137624	-0.00761121	0.00217975	0.00388824	-+-------	----+----
cg05638787	DNAJC17;C15orf62	-0.00239848	0.00064145	-0.00269097	0.000896166	0.00379452	---+/----	----/----
cg05642264	SDK1	-0.00656545	0.00153947	-0.00482034	0.00231962	0.0045251	----/----	+-+-/----
cg05663031	BCL6	-0.00180597	0.000596293	-0.00336853	0.000971649	0.00725652	------+--	-----++--
cg05675249	HERC6	-0.00282983	0.00082701	-0.00369208	0.00125756	0.00977307	--+---+--	--+---+--
cg05716556	ABI3;GNGT2	-0.00195936	0.000669914	-0.00319429	0.000988258	0.0152854	---+--+-+	------+-+
cg05725804	TRIM36	-0.00122377	0.00037242	-0.00138634	0.000606352	0.0400183	-+-+-----	-+++--+--
cg05727776		0.00141694	0.000473872	0.00231611	0.000724684	0.0145522	+++++++++	+++++++++
cg05730975	SPAG16	0.00293532	0.000901455	0.00411073	0.00152982	0.0224441	+++++/+++	+++++/+-+
cg05733703	PDS5A	0.00242002	0.000656845	0.00264223	0.00100785	0.00938322	+++++-+++	+++++-+++
cg05740418	ESPNP	-0.00375611	0.00125644	-0.00544561	0.00188214	0.0265031	--++--/--	--+---/--
cg05752118	SLC22A18AS;SLC22A18	-0.00357451	0.000829178	-0.00586819	0.00124926	4.13834e-06	---+--+-+	------+--
cg05765011	ADCY9	-0.0027179	0.000838345	-0.0029084	0.00125604	0.0420095	--+---+--	---+-++--
cg05772218	ITGAE	-0.00301114	0.000693818	-0.0031309	0.00110943	0.000968938	--+--+/--	-++---/--
cg05774978	PDIA3P	-0.00342267	0.00156028	-0.00957554	0.00241037	0.00892256	--------+	--+-----+
cg05779272	B4GALT1	-0.00159234	0.000572613	-0.00261657	0.000853596	0.0282166	----+----	------+--
cg05781984	TTBK1	-0.00170406	0.000400676	-0.00175264	0.000623285	0.00130319	----+-+-+	--+-+-+--
cg05785376	CCDC160	-0.00464031	0.00148524	-0.00586604	0.002371	0.0418374	-+-------	---------
cg05785989		-0.00348766	0.00083203	-0.00479998	0.00127669	0.000154745	---------	---+----+
cg05788138	OR5L1	0.0047975	0.00141743	0.00786386	0.00226682	0.00319659	+++++++++	++-+++++-
cg05788927	LUZP2	0.00332857	0.00106038	0.0048358	0.00167095	0.0196885	+++//++++	+++//-+-+
cg05796704	FBXO44;FBXO2	-0.00369855	0.000949428	-0.0022369	0.00147431	0.0250837	----+----	----+++--
cg05797623	ADAMTS3	0.00126127	0.000571012	0.00298875	0.000894674	0.0399005	+-+++-+++	++-++-+++
cg05798318	HRAS;LRRC56	-0.00426571	0.0012951	-0.00520513	0.00199866	0.023913	--++-----	--+--+--+
cg05800983	GRM4	-0.00365853	0.00142006	-0.00686267	0.00216517	0.0325774	---------	-------+-
cg05801628	ARSF	0.00386597	0.00142124	0.00636709	0.00224458	0.0476721	+-+//++++	+++//+++-
cg05824535		-0.000876665	0.000308739	-0.00182095	0.000475629	0.00417709	------+-+	---------
cg05829782	VSX2	-0.00098366	0.000249933	-0.00131719	0.000404557	0.00126368	---+-----	------++-
cg05845615	CCNY	-0.00144959	0.000432758	-0.00144006	0.00070724	0.0488616	---+-+---	------+--
cg05873124	PRKCH	-0.00238828	0.000524156	-0.00278045	0.000848439	0.000167688	---+-++--	-----+---
cg05880353	FAM172A;MIR2277	-0.00116756	0.000335123	-0.00134165	0.000527575	0.017407	---------	--+---+--
cg05889266		-0.0034531	0.000767355	-0.00368554	0.00114887	0.000243666	---//----	---//-+-+
cg05892030		0.00294136	0.00085976	0.00261665	0.00136048	0.0483	+++++-+++	++-++-+++
cg05894462	PTPRN2	-0.00308545	0.000650469	-0.00460137	0.00103879	2.29132e-06	--+---/--	--+---/-+
cg05900955		-0.00296567	0.000710503	-0.00433602	0.00109833	9.27852e-05	---------	---+----+
cg05905699	TTN	0.0018637	0.000715812	0.00434255	0.00115255	0.00784797	+++++++--	+++++----
cg05907577	KCNMA1	0.00151829	0.00051526	0.00269609	0.000810325	0.0117877	++-++++++	++-++-++-
cg05914150	PIK3R1	-0.00542068	0.000807395	-0.00660775	0.00128107	7.7494e-12	------+--	------+--
cg05915362	OSTCL	-0.00208645	0.000628869	-0.00316141	0.000967511	0.00609341	---+-----	-+-+----+
cg05920420		-0.00128291	0.000514888	-0.00258504	0.000832433	0.0423313	----+---+	----+++-+
cg05921889	BMPER	0.00142575	0.000521142	0.00257188	0.000826791	0.0279229	+++-++/++	++++++/++
cg05923857	TCF7L2	-0.0024758	0.000674636	-0.00416898	0.00108414	0.000567392	-----+---	-----+---
cg05925894	DDAH1	-0.00267926	0.000972807	-0.00437217	0.00150778	0.0404143	----+---+	----+-+--
cg05927817		-0.00688669	0.00209963	-0.00840249	0.00346985	0.0332392	-++-----+	--++-----
cg05941027	LIMD2	-0.00299935	0.000750249	-0.00408017	0.00111492	0.000370439	---------	------++-
cg05950943	NTN3	-0.00255008	0.000634111	-0.00245345	0.00095172	0.00401311	---------	------+--
cg05954120	TMEM79	0.0018696	0.000564748	0.00182264	0.000841815	0.0450344	++-++--++	++-+-++--
cg05962511		-0.00414635	0.00079834	-0.00445556	0.0011748	3.09906e-06	---------	---+--+--
cg05963604	APPL1	0.0025428	0.000719026	0.00242571	0.00109911	0.0258717	+++++-+++	+-+++-+++
cg05964212	SLC25A20	-0.00167751	0.000513679	-0.00247454	0.000771973	0.00794267	--++---+-	-+++---+-
cg05965334	MOBKL2C	-0.000683902	0.000242951	-0.0011373	0.000395457	0.0380908	---++---+	---++-+--
cg05968822	TMEM63A	-0.00297501	0.000714593	-0.00332761	0.0011307	0.00130319	--+------	---+--++-
cg05969150	ZFHX3	-0.00219795	0.000682306	-0.00247902	0.00101664	0.0365743	----+----	----+-+--
cg05973262	NOTCH4	-0.00229079	0.000863427	-0.00413382	0.00132665	0.0319224	--+---+--	--+---+-+
cg05986623	SCG2	0.00282975	0.00141415	0.00808448	0.00226036	0.0314625	+++++-+++	++-++++++
cg05995496	TRIM10	-0.00228453	0.000656178	-0.00285348	0.000992897	0.00959449	--++----+	---+--+-+
cg05998486	KCNH2	-0.00242426	0.000802785	-0.00331825	0.00127398	0.0415338	---+--+--	---+--+-+
cg06008378	PDLIM7	-0.0024965	0.000511131	-0.00308194	0.000748535	3.8654e-06	---------	------+-+
cg06009267	EPPK1	-0.00236113	0.000941929	-0.0057175	0.00147256	0.00684508	-+-+-----	--+------
cg06015525	ARHGAP9	-0.00194467	0.000593613	-0.0031343	0.000942894	0.00589016	---+-----	---------
cg06029095		-0.00220068	0.000661786	-0.0022319	0.00106303	0.0473671	--+-+-+--	--+-----+
cg06035600	MAP3K6	-0.00607273	0.00153488	-0.00401609	0.00254097	0.0202254	-++------	--+--++--
cg06038367	CORO1A	-0.00335858	0.000783339	-0.00395429	0.0012113	0.000421286	------+--	------+--
cg06041852		0.00188387	0.00051526	0.00198373	0.000817298	0.0140539	++-++++++	++++++++-
cg06062821		0.00128528	0.000478095	0.00227383	0.000781365	0.0443208	++++++++-	+++-+--+-
cg06066088	P2RX5	-0.00404959	0.00127535	-0.00545255	0.00205988	0.0286086	---+-+---	---+--+--
cg06071604		-0.00204097	0.000774157	-0.00387172	0.00117396	0.0224054	+-++-----	--+-----+
cg06078467	STK32C	-0.00148562	0.000523809	-0.00315661	0.000870616	0.00725868	---+-++--	------+--
cg06079564	HIPK2	-0.00500676	0.00145018	-0.00858718	0.00201502	0.000287886	-----/+-/	---+-/--/
cg06086316	HDAC7	-0.000591087	0.000256182	-0.00155653	0.000456803	0.0300585	--+++----	--++----+
cg06086933	AGL	-0.00323773	0.000814609	-0.00602252	0.00141808	6.78001e-05	--+--+---	-----+---
cg06090895		0.00277344	0.000623965	0.00325594	0.00103	0.000319984	+++++++++	+++++++++
cg06092869		-0.00152378	0.000578893	-0.00259595	0.000879205	0.0450344	--+-+-+-+	--+++-+++
cg06097077	NLGN1	0.00423693	0.000871022	0.00341642	0.0013389	0.000276645	+++++-+++	++-++-+++
cg06122871		-0.00188903	0.000667979	-0.00345211	0.00105277	0.0165968	-+------+	---------
cg06123584		0.00123501	0.000397874	0.00167472	0.000636183	0.0338167	+++++++-+	+++++++-+
cg06125903	CTSZ	-0.00409635	0.00103716	-0.00614647	0.00164423	0.000345482	------+--	-----++--
cg06126421		0.00547233	0.00151639	0.00368153	0.00237127	0.0477888	+--//++++	+--//++++
cg06130714	GAS7	-0.0015104	0.000384895	-0.00202207	0.000619733	0.00127745	--+------	--+------
cg06134471	TRIM9	-0.00294857	0.000833738	-0.00475221	0.00135768	0.00204298	---+-----	---+----+
cg06145669	NR4A3	-0.00318175	0.000863902	-0.00449827	0.00135073	0.00212856	--++-----	--+---+++
cg06151074	BAT5	0.00166176	0.000593162	0.00263465	0.000876514	0.0305329	++--+--++	+++--+++-
cg06151145	SLAIN2	-0.00357172	0.000909197	-0.00539238	0.00141484	0.000298876	---------	----+---+
cg06154313	RBP4	-0.00282628	0.000849203	-0.00446188	0.00138676	0.00669564	-+-+-----	---------
cg06159296	FAT3	0.00144302	0.000513044	0.00323365	0.000814998	0.00303241	++--+-+++	++-+--+++
cg06159562	ANKRD11	-0.00512028	0.00150201	-0.00782742	0.00232809	0.00387847	-----/---	----+/---
cg06159896		-0.00535647	0.00143453	-0.003123	0.00222537	0.0414549	-++------	-+-------
cg06164260	BCL6	-0.00228704	0.000650502	-0.00261559	0.000955837	0.0114848	--+//----	---//-+++
cg06174407	KREMEN1	-0.00250871	0.00069647	-0.0032462	0.00103515	0.00402561	-+-+-----	------+--
cg06177555	SPN	-0.00267621	0.000786424	-0.00239061	0.00116249	0.042798	-+----+--	---+--+--
cg06180389	CD53	-0.00358735	0.000833314	-0.0043463	0.00125257	0.000241026	--+-+----	--------+
cg06205331	KALRN	-0.00183566	0.000460635	-0.00207502	0.000691687	0.00196666	--+---+--	---+--+--
cg06205432	COL11A2	0.000948526	0.000360629	0.0018693	0.000638697	0.0471531	+++++-+-+	+++++-+-+
cg06206626	ASPHD2	-0.00121533	0.000496429	-0.00291963	0.000764616	0.00898434	--------+	---+----+
cg06207201	SNX20	-0.00162668	0.000684205	-0.00311424	0.000997942	0.0484817	--+-+---+	----+-+-+
cg06211255	FRMD8	-0.00252091	0.000789835	-0.00303409	0.00119973	0.0336466	---------	---+--+--
cg06211724	LAMC2	-0.0024817	0.000682962	-0.00157154	0.00106359	0.0485508	---+-----	+--+-----
cg06219660	NADK	0.00219567	0.00066378	0.00245527	0.000911018	0.0198663	++-//++++	++-//+++-
cg06223736	HDAC4	-0.00432953	0.000943343	-0.0047403	0.00150413	0.000204328	---+-----	--+------
cg06226283	RELN	-0.00126212	0.000354332	-0.00155646	0.000582576	0.0115484	--+-++---	----+++--
cg06230847	TRIM39	-0.00284617	0.000845662	-0.00361502	0.00132043	0.0162108	------+--	---++-+-+
cg06269559		-0.00242905	0.000693864	-0.0042356	0.00107658	0.000686148	--+---+-+	---+----+
cg06270401	DYRK4	0.0027904	0.000644218	0.00251261	0.000962865	0.00153167	+++++--++	++++--+--
cg06273376	FAM19A5	-0.00179762	0.000514091	-0.00141184	0.000766241	0.0451858	--+------	--+------
cg06275059	PCDP1	-0.00124507	0.000328949	-0.00164759	0.000526266	0.0025504	---------	+----+---
cg06283478	SORCS2	-0.00321311	0.000973437	-0.00480807	0.00148988	0.00696904	--+---+-+	--++--+-+
cg06303168	WIBG	-0.00320204	0.000840963	-0.00323029	0.00126136	0.00761063	--+----++	--++---++
cg06321376	STARD4	0.00104247	0.000333767	0.00210342	0.000544763	0.00212262	+-+++++++	++-+++++-
cg06321883	COL19A1	-0.000783319	0.000318365	-0.00180795	0.000481131	0.0102812	---+-----	-----+-+-
cg06322432		-0.0029348	0.000520501	-0.00294428	0.000814147	7.43511e-07	------+--	---+-----
cg06323521	CD164L2	-0.00193362	0.000550634	-0.00198313	0.000900791	0.0277934	--+---/-+	--+-+-/-+
cg06326425	GPC6	0.00249797	0.000635055	0.00480442	0.000944483	3.09906e-06	+++++-+++	+++++-+++
cg06329491		-0.00287204	0.000693858	-0.00441458	0.00102001	3.00785e-05	---------	----+-+--
cg06338958	CCDC154	-0.00164919	0.000567361	-0.00298817	0.000993404	0.0249611	-----+---	---+-+---
cg06342072		0.00117916	0.000514645	0.00258382	0.000806405	0.0466961	+-++--+++	++++-++++
cg06353098	KRT5	-0.00259759	0.000905191	-0.00436084	0.00146313	0.0283317	--------+	--------+
cg06359968	ZFPM1	-0.00172112	0.000604571	-0.00340919	0.00090632	0.00495314	---++----	------+--
cg06369992		-0.00182875	0.000472524	-0.00194108	0.000737431	0.00563103	---------	---------
cg06371582	TMEM154	-0.0034532	0.000799506	-0.00337751	0.0012184	0.00115724	---------	------+--
cg06373240	PLEKHF1	-0.00272717	0.000932169	-0.00397302	0.00140325	0.0336981	--++/-+-+	--+-/-+++
cg06376426	GRHL3	-0.0026822	0.000755927	-0.00391587	0.00116948	0.00287149	--------+	--+-+---+
cg06408078	LEF1;LOC641518	-0.00208846	0.000609698	-0.00230707	0.000898055	0.0190556	--------+	--+------
cg06409153	ABCA5	-0.00285468	0.0008761	-0.0034196	0.00133755	0.0279905	--+------	--+++----
cg06410591	TRIP10	-0.00285232	0.000723515	-0.00202975	0.00107056	0.0146266	----+----	-++-+----
cg06416491	KIF21A	-0.00197159	0.000586572	-0.0018041	0.000840556	0.0415274	--+-+----	-+--+-+--
cg06419268	MAPKAPK2	-0.00341403	0.000836493	-0.00592561	0.0013196	2.03443e-05	--++--++-	------+--
cg06420834	MYL9	-0.00464831	0.00101905	-0.00385328	0.00167113	0.00125204	---+-----	-+----+-+
cg06422685	GPR123	0.0033436	0.00112894	0.00540827	0.00179076	0.0219853	++-++-+++	++-++++++
cg06430029	TCF7L1	-0.000910365	0.000280433	-0.0012365	0.000506581	0.0346199	-----++--	+--+-+--+
cg06441398	SHANK2	-0.00254509	0.000834716	-0.00480589	0.00127772	0.00324487	--+--++--	--+---+-+
cg06445348	ILDR2	-0.00189031	0.000553128	-0.00202525	0.000798788	0.0205434	----+----	-+--+----
cg06452558		0.00169065	0.000778086	0.00401967	0.00113888	0.0277934	++++-++++	+++++++++
cg06462027		0.00113547	0.000401136	0.00202402	0.000631296	0.0193149	+++//-+++	++-//-+++
cg06462065		-0.00255301	0.000751402	-0.00263173	0.00115402	0.0319641	--+------	---++-+--
cg06478823	ACSM3	-0.00302284	0.000946903	-0.00447862	0.00145084	0.0119174	---+--+--	--++-++--
cg06484123		-0.00543755	0.00162308	-0.00566413	0.002576	0.0397388	--+------	--++----+
cg06505619	WDR90;FAM195A	0.00289339	0.00092986	0.00363466	0.0014893	0.0450732	+++++++++	+++-+++-+
cg06507987	MAP3K6	-0.00362084	0.000849693	-0.00418924	0.00130289	0.000523271	---+-----	---+-----
cg06511330		-0.00218436	0.000604929	-0.00208349	0.000963239	0.0232637	--+------	--+-+-+--
cg06521562	JRK	-0.00282839	0.000924799	-0.00375427	0.00136444	0.0301342	---///--+	---///--+
cg06521646	HCCA2	0.00180201	0.000467026	0.0010268	0.000768462	0.0327094	++++-++++	++-++--+-
cg06525670		-0.00336156	0.000982655	-0.00506783	0.0015144	0.00389215	-+-+--+--	---+----+
cg06541968		-0.00242589	0.000802477	-0.00429409	0.00124316	0.00757597	--+-+---+	--+-+-+--
cg06550082	ARID3C	-0.00536867	0.00120891	-0.00301319	0.00190759	0.00502507	---------	---+----+
cg06566627		-0.00314846	0.000740066	-0.00295576	0.00111367	0.0017874	---//----	---//----
cg06566994	ZNF167	-0.00131892	0.000529875	-0.00307811	0.000905227	0.0229544	----+----	--++----+
cg06567290	SLC37A4	0.00249858	0.00083087	0.00366564	0.00121785	0.0205624	+++---+++	+++--++++
cg06570125		-0.001865	0.000474933	-0.00282478	0.000799243	0.000646974	---+--+-+	----+---+
cg06573254	SFXN1	-0.00436452	0.00126594	-0.00716144	0.00196758	0.00179378	---+----+	---+--+-+
cg06575692	DUS2L	-0.00298576	0.000849303	-0.00390024	0.00127807	0.00611557	------+--	------+-+
cg06580966	A2BP1	0.00257299	0.00113758	0.00662823	0.00183958	0.020587	++++--+++	+++++++++
cg06585734	FYCO1	-0.00279189	0.000704556	-0.00368187	0.00110507	0.000968379	---+--+--	------+-+
cg06585893	CAPN9	-0.00391532	0.00102886	-0.00446858	0.00162243	0.00531906	---------	---+-----
cg06586070		0.00141521	0.000470426	0.00234842	0.000761446	0.0176261	+-+++-+++	++++++++-
cg06586713	PCLO	0.00213084	0.000599918	0.00367679	0.000906146	0.000415065	++-+--+++	++-+--+++
cg06599209	PXDN	-0.00278681	0.00100112	-0.00480911	0.00159479	0.030948	-----+---	-----+---
cg06600936	ALPK3	-0.00265193	0.000636328	-0.00247421	0.000983665	0.00298415	--+---+--	------+--
cg06601203		-0.00351549	0.00103286	-0.00401358	0.00163597	0.0241138	--+-----+	--+++---+
cg06604199	COMMD7	-0.00199965	0.000692198	-0.00352875	0.0010305	0.0106457	---+---++	---+--+++
cg06607685		0.00250989	0.00072884	0.00309808	0.00111077	0.0122994	+++//+++-	+++//++++
cg06612130		-0.0030316	0.000835586	-0.00493145	0.00123029	0.000391209	---//-+-+	---//-+--
cg06612259	HLA-G	-0.00164432	0.000445486	-0.00275339	0.000734353	0.000700137	---//+---	---//+---
cg06628999		0.00245559	0.000725476	0.00368211	0.00124798	0.0103337	++++++++-	+++-++++-
cg06633438	MLLT1	-0.0040716	0.00103011	-0.00346742	0.00161968	0.0101671	--++-++--	--++-++-+
cg06635797	UHRF1	-0.00162485	0.000605876	-0.00318565	0.000989951	0.0245414	----+----	---+--+--
cg06647068	CHST11	0.00522676	0.000982831	0.00814111	0.00147748	1.96419e-09	++-++-+++	++-++++++
cg06647600		-0.0017904	0.000532119	-0.00208305	0.000860952	0.0278204	-++---+-+	--+---++-
cg06655216		-0.00273325	0.000821824	-0.00440323	0.00127462	0.00379452	--+//----	--+//---+
cg06661482		-0.000616648	0.00015525	-0.000634446	0.000236412	0.00380548	---------	------+--
cg06663149	LIMCH1	0.000816408	0.000287737	0.00135357	0.000496425	0.0471361	+++--++++	+-+++-+++
cg06663317	MT2A	-0.00308275	0.000793471	-0.00611617	0.00119358	3.09906e-06	---+-----	---+----+
cg06663648	UQCRC2	9.22963e-05	8.02384e-05	0.000567842	0.000150953	0.047287	+-+-+++++	+-+++++++
cg06668194		-0.00096472	0.00036461	-0.00198127	0.000541237	0.0095355	-+-//----	---//----
cg06672160		0.00175936	0.000719825	0.00346746	0.00109706	0.0408669	++++++++-	+++++++++
cg06673684	MCF2L	-0.00543989	0.00172342	-0.00876664	0.00253168	0.00553589	---//-+--	---//-+--
cg06679087	MARVELD1	-0.00245118	0.000675735	-0.00187741	0.00104511	0.0358841	--+++----	--+-+----
cg06680243		-0.00235649	0.000728852	-0.0030835	0.00110455	0.01961	---//----	---//----
cg06682445	URGCP	-0.00259788	0.000796735	-0.00304645	0.0012631	0.0351304	-++---+--	-+++--+--
cg06686451		-0.0035968	0.0012177	-0.00503402	0.00193413	0.0469436	------+--	------+-+
cg06688763	CDK6	-0.00704097	0.00182841	-0.00966224	0.00291747	0.00140683	---------	---+--+-+
cg06689659	ATP6V0D2	0.00197392	0.000522059	0.00157793	0.00081422	0.0209058	++++-++++	++++--+++
cg06697057		0.000839541	0.000396974	0.00225184	0.000680487	0.0479738	++-++++--	+++++++++
cg06697339	SLC5A5	-0.000936313	0.000309936	-0.00129232	0.000464486	0.0307118	-+--+----	---++----
cg06701007	KRTAP4-11	0.00285565	0.000757515	0.00278711	0.00117418	0.0114948	++-++-+++	++-++++-+
cg06706183	GCLC	0.000464987	0.000193786	0.0010796	0.000275174	0.00737355	+++++-+--	+++++-+-+
cg06706876	PLLP	-0.00353558	0.00091471	-0.00552083	0.00152402	0.000613805	-+++--+--	--++-----
cg06707356	TXNDC11	0.00145786	0.000481102	0.00220178	0.00077632	0.0273646	++-++++++	+++++++++
cg06710195	VAV3	-0.00234559	0.000699208	-0.00351823	0.00109528	0.00634043	------+--	------+++
cg06710464	BAIAP2	-0.00311615	0.000749397	-0.00488799	0.00122574	8.62621e-05	------+--	-----++--
cg06710735	CAMP	-0.00291947	0.000796911	-0.00201416	0.00122455	0.0389169	--+---+--	-+----+-+
cg06724078		0.00162578	0.000547869	0.00219386	0.000837365	0.0447157	+-+++-+++	+++++-+++
cg06724693	PRDM16	-0.00162954	0.000872117	-0.00474553	0.00132308	0.0362116	--+-+---+	--+-+----
cg06724937	SPPL2A	0.00335534	0.0012837	0.0062912	0.00204131	0.0364822	+--+++/++	++-+++/++
cg06728055	WWTR1	0.002855	0.000785106	0.00301908	0.00114448	0.0102698	+++++-+++	+++-+-+++
cg06728103		-0.00268989	0.000640856	-0.00282315	0.000979567	0.00133369	--+------	---+-----
cg06741653		-0.00283296	0.00064623	-0.00536587	0.00102664	3.53933e-07	--++-----	------+-+
cg06743610	FXYD1	0.00223411	0.000842965	0.00373422	0.0011908	0.0308001	+++-/-+-+	+++-/-+--
cg06744545		-0.00104594	0.000321084	-0.00127534	0.000521361	0.0335283	---++----	---------
cg06752398	ADAMTS7	-0.00275242	0.000651721	-0.00249837	0.000941117	0.00196636	--+//-+--	---//++-+
cg06752482	C17orf64	-0.00235651	0.000640076	-0.00340958	0.00101225	0.00195272	---+--+--	------+-+
cg06755438	CCDC108	0.00226504	0.000701267	0.00413792	0.00103408	0.00110908	+++-+-+++	+++-+-+++
cg06757048	TP53I11	-0.000498465	0.0001492	-0.000745325	0.000283309	0.0207103	---------	+--+----+
cg06769116	ZNF238	-0.00163129	0.00050953	-0.00245019	0.000822488	0.0146676	+--------	---------
cg06779553	TOX	-0.00343254	0.00120308	-0.00631792	0.00185948	0.0120742	---+--+--	---+----+
cg06779856		-0.00426264	0.000952663	-0.00550289	0.00151675	8.64264e-05	---------	----+-+-+
cg06780601	NUDT10	-0.00312277	0.00112785	-0.00486789	0.0017077	0.0430246	---+-----	------+-+
cg06783429	SND1	-0.0048442	0.00149437	-0.00658037	0.00242624	0.0221801	--+--+---	-----++-+
cg06785293	ARID1B	-0.00158718	0.000615099	-0.00309287	0.000982293	0.03372	-+-+-----	-+------+
cg06788278	RALGPS2	-0.00307779	0.000758674	-0.00280134	0.00111792	0.00414546	----/----	----/-+--
cg06794000	LMO3	-0.000437888	0.000228377	-0.0013325	0.000365324	0.0296417	----+-+-+	---------
cg06804344	GP9	-0.0029402	0.0011338	-0.00527279	0.00176111	0.0444201	---+-----	-----++-+
cg06806711	MS4A1	-0.00325874	0.000783505	-0.00363655	0.00121172	0.00117277	--++-----	--+++-+-+
cg06807397	SERP2	-0.00370975	0.000800887	-0.00494853	0.00119874	1.06249e-05	--+------	---------
cg06812522	B4GALNT3	0.000618239	0.000244771	0.00128539	0.000381668	0.0232281	+++//-+++	+++//-++-
cg06818052	NTN1	-0.00212544	0.000677405	-0.00256152	0.00102319	0.0391209	--+------	--+---+--
cg06819296	XKR6	-0.00318393	0.000900657	-0.00517605	0.00139415	0.0011798	--+---+-+	------+--
cg06822943	CLRN1;CLRN1OS	0.00268672	0.000833075	0.00403166	0.0013175	0.0117569	++++++++-	++-+++++-
cg06829760	FAM49A	-0.00378186	0.000759853	-0.00668871	0.00114488	1.799e-09	---+----+	------+-+
cg06832687	PPT2	-0.002085	0.000688764	-0.00272818	0.00102906	0.0381218	---//----	---//---+
cg06850687		-0.00305887	0.000801253	-0.00433148	0.00128299	0.00131251	---+-----	--------+
cg06854084	NKX2-3	-0.000643745	0.000231553	-0.00107884	0.000355456	0.0299842	----++---	---------
cg06854666	LIMCH1	-0.00183626	0.000495508	-0.0015392	0.000841144	0.0286642	----+----	-++-----+
cg06859463	CREB3L1	-0.00330481	0.000824186	-0.00333435	0.00127518	0.00387924	------+--	---+--+-+
cg06861011	ACOXL	0.0020523	0.000645709	0.00383678	0.00102798	0.00264635	+-+++++++	+-+++++++
cg06861426	SQSTM1	-0.0034445	0.000896671	-0.00358014	0.00135146	0.00589717	---------	-----+---
cg06864083	CCR10	-0.00338842	0.0006799	-0.00483615	0.0010318	3.32195e-07	--+------	---------
cg06867755	CUL3	-0.00336161	0.000807187	-0.00526361	0.0012427	3.80919e-05	--+------	------+--
cg06869158	GRIN2D	-0.00282961	0.000685262	-0.00348983	0.00107205	0.000708188	--+-/----	---+/--+-
cg06872500	S100A6	0.000747473	0.000254844	0.0010448	0.000380503	0.0387087	+++++/+--	+++++/++-
cg06873024		0.00292813	0.000991655	0.00397023	0.00150932	0.0450732	+++-+-+++	++++--+++
cg06889348		-0.00112731	0.000533423	-0.00293162	0.000871658	0.0432024	---++---+	----+---+
cg06892907		-0.00370866	0.000696986	-0.00410597	0.00104907	1.24457e-06	--+-----+	----+-+--
cg06894612	RAD51L1	-0.0033833	0.000871189	-0.00538485	0.0013272	0.000165038	--+---+--	--+-+-+--
cg06897661	ADCY7	-0.00354885	0.000908305	-0.00270689	0.00142032	0.0158263	-++//----	-+-//-+--
cg06899970	DKK4	-0.00289976	0.00104214	-0.0044565	0.00160153	0.0471361	--+--+---	---+-----
cg06909288	RNF135;DPRXP4	-0.00212695	0.000576937	-0.0026543	0.000917916	0.00553589	---//---+	---//----
cg06909469	ITPRIPL1	-0.00096692	0.000268729	-0.00183718	0.000460208	0.000444166	----+-+--	--------+
cg06912964	SLC25A41	-0.00159097	0.000490222	-0.00262274	0.000823924	0.00873217	--+-----+	--+-----+
cg06913600	HAAO	-0.00196543	0.000803426	-0.00466826	0.00123487	0.00992808	---+--+--	------+--
cg06927717	HIP1R	-0.000946488	0.000340355	-0.00162292	0.000528488	0.027917	----+-+--	----+-+--
cg06942110	INTS1	-0.00290151	0.000643681	-0.00330882	0.00090907	7.42878e-05	--+//----	---//----
cg06947082	PLEKHG6	-0.0015759	0.000298281	-0.00135618	0.000430131	1.34642e-05	---//----	---//----
cg06970090	SPOCK2	-0.00316079	0.000767868	-0.00283124	0.00116543	0.00396393	---+-----	--------+
cg06972565	TNFRSF21	0.00132754	0.000563093	0.00338977	0.000878659	0.00940016	+-+++-+++	+++++++++
cg06974930		-0.00225901	0.000555839	-0.00248304	0.000827644	0.00155741	------+--	---+--+-+
cg06975311	SIPA1	-0.00214034	0.00042116	-0.00279257	0.000648409	9.21336e-07	--+------	--+-----+
cg06979110	ACCN2	-0.00147008	0.000454467	-0.00174596	0.000755822	0.042897	---//+---	---//+--+
cg06980932		-0.00509494	0.00114391	-0.00668976	0.00182725	8.47745e-05	---------	------+--
cg06992846	TRIB1	-0.00434163	0.00122241	-0.00453314	0.00193734	0.0206618	--+------	---------
cg06998282	ENPP2	0.00041407	0.000110626	0.000383143	0.000224308	0.0301086	+++++--++	++++--+++
cg07002902	DGKQ	0.000697354	0.00029877	0.00174692	0.000540148	0.0414996	+++--++++	++++--++-
cg07013787	LOC440925;SP5	-0.00084365	0.000309913	-0.00140953	0.000493468	0.0457918	--------+	---------
cg07015886	TLR5	-0.00195059	0.000829259	-0.00483797	0.00129828	0.0132777	--------+	---+-----
cg07027305	MAD1L1	-0.00377115	0.00107918	-0.00371535	0.00159681	0.0239456	+--//+---	---//-+--
cg07035242	UBIAD1	-0.00447182	0.000822582	-0.00681129	0.00117681	2.82403e-10	---//-+--	---//-+--
cg07052627	MDK;DGKZ	-0.00223707	0.000612359	-0.00473848	0.000941447	9.94658e-06	---//-+--	---//-+--
cg07055302		-0.00158026	0.000451687	-0.00168483	0.000765908	0.0286743	-----+---	---------
cg07056567	GNB2	-0.00156903	0.000578103	-0.00252595	0.000847183	0.0373288	-+-+--++-	---++-+--
cg07056606	SIGLEC6	-0.0017139	0.000552049	-0.00198495	0.000821387	0.0472456	--+---+--	--+---+--
cg07064720		0.00196281	0.000545546	0.00143085	0.000792467	0.038005	++-++-+++	+++++-+++
cg07068187		-0.00203346	0.000748059	-0.00345131	0.00115232	0.0362116	+--+----+	---+-----
cg07069844	TCF3	-0.00258717	0.000684855	-0.00334201	0.00104649	0.0022723	---------	---+--+--
cg07071764	FAT3	0.00298101	0.00111384	0.00591947	0.00175667	0.0179049	+++++-+++	++++--+++
cg07078114	FAM69B	-0.00128328	0.00048578	-0.00255492	0.000778984	0.0231235	--+++--+-	--++-----
cg07078732		-0.00271958	0.000618061	-0.00536952	0.000961072	6.83893e-08	--++----+	--+---+-+
cg07086380	TNFAIP8	-0.00216517	0.000747268	-0.00304728	0.0011346	0.0453477	--+---+-+	--+---+-+
cg07091529	FAM49A	-0.0032035	0.000814672	-0.00487711	0.00128683	0.000312483	------+-+	-+----+--
cg07098405	NEUROD2	-0.000787007	0.000298673	-0.0016398	0.000483046	0.018228	--+++---+	--+-+----
cg07103129	TFAP2B	-0.00332283	0.000763948	-0.00409686	0.00116748	0.000185192	--+------	-+-------
cg07108581	MCHR2	0.00123888	0.000676171	0.00407986	0.00107357	0.0226297	-+++++++-	+++++++++
cg07118000	GPR124	-0.00346592	0.00114621	-0.00498726	0.00177915	0.02943	--+---+--	------+--
cg07119136	OR2A5	-0.00218341	0.000811349	-0.00509332	0.0013428	0.00621172	-+----+-+	-+------+
cg07124372	SMAD6	-0.00143974	0.000455012	-0.00297982	0.000717029	0.000817031	--+------	---------
cg07128624	PRDM4	0.00245901	0.000699295	0.00316116	0.00109489	0.00863559	++++--++-	+++++-+++
cg07137751	PCNX	-0.00411011	0.00105754	-0.00440242	0.00162305	0.00459706	---//-+--	---//----
cg07138512	RAP1GAP	-0.00136667	0.000383683	-0.00096089	0.000589652	0.0492357	--------+	--+-+----
cg07157107	CHRNA6	-0.00355764	0.000941061	-0.00371017	0.00145362	0.00832252	---+--+--	------+-+
cg07158747		-0.00192272	0.0008504	-0.0046803	0.00127609	0.0176261	-----/+--	----+/+--
cg07159958	ATL1	-0.00314547	0.000817113	-0.00145214	0.0013192	0.0399928	--+--+---	--+--++--
cg07159961	GDF6	-0.00229848	0.000774353	-0.00311784	0.00122414	0.0499708	--+---/-+	--+---/--
cg07161062	DENND3	-0.00167989	0.000636357	-0.0030849	0.000977593	0.0301086	------++-	------++-
cg07170302	FXYD2	-0.00198501	0.00061933	-0.00305986	0.000970137	0.0101197	--+//-+--	--+//-+--
cg07173823	C1orf228	-0.00449981	0.000845492	-0.00522116	0.0013096	9.72523e-07	--+------	--+++-+--
cg07175797		-0.0024043	0.000616879	-0.00366726	0.00094482	0.000267258	---+-----	--------+
cg07177917	CASZ1	0.00165786	0.000506789	0.00191079	0.000805062	0.0364304	-++++-+++	-++++-+++
cg07187855	DDR1	-0.00748816	0.00226085	-0.00755927	0.00361634	0.0492617	--+--+---	--+-----+
cg07196577	MYBPHL	-0.00202131	0.000781543	-0.00472147	0.00118431	0.00440342	--++----+	--+-+-+--
cg07199534	FAM45B;FAM45A	-0.00282993	0.000862331	-0.00281513	0.00132301	0.0499708	---+--+--	---+-----
cg07200421	ANXA13	-0.00199537	0.000696166	-0.00367298	0.00117996	0.0219137	----+----	--------+
cg07201620	EDIL3	-0.00217061	0.000674291	-0.00234122	0.000989027	0.0408389	--+--+---	--+--+---
cg07209821		0.00286719	0.000810925	0.00268102	0.00133448	0.0341619	++-++-+++	+++++-+++
cg07211476		-0.0044598	0.00107645	-0.00605947	0.00165165	0.000235865	----+-/--	---++-/--
cg07212541	ALDH1A3	-0.00211503	0.000812398	-0.00382812	0.00127556	0.0431076	------/+-	----+-/--
cg07223180	CRYL1	-0.00556787	0.00173286	-0.00637619	0.0027682	0.0451571	-----++--	------++-
cg07227024	ALS2CR12	-0.0155169	0.00593558	-0.0276719	0.00901207	0.0372439	+---/-+-+	----/-+-+
cg07237979	LSP1	-0.00258509	0.000858297	-0.00414219	0.00132606	0.0161681	--------+	--++-++--
cg07245341	KCNAB1	-0.0015985	0.000351835	-0.00119222	0.000553146	0.00169522	---------	--+--+---
cg07248017	SH3TC1	-0.0019434	0.000699175	-0.00338503	0.000988239	0.0131127	--+//--+-	--+//---+
cg07260820	BCR	-0.00209811	0.000580609	-0.00139149	0.000846287	0.0433671	---//----	---//-+--
cg07264124	ZNF69	-0.00104267	0.000312149	-0.00110031	0.000494513	0.0391616	---------	-+----+-+
cg07265549	KIAA0556	-0.000878039	0.000381931	-0.00235244	0.000649399	0.0185645	-+---+---	--------+
cg07265743	TBX4	-0.00176632	0.000497538	-0.00239826	0.000813645	0.00701158	--+------	--------+
cg07277038	LRRC33	-0.00523767	0.00174668	-0.00684769	0.00271737	0.0492357	---+-----	---+-----
cg07282816	SARM1	-0.0020234	0.000609484	-0.00279608	0.000884302	0.00773058	----+---+	----+-+--
cg07283795		0.00109193	0.000677857	0.00414893	0.00109124	0.0289745	+-+-+-++-	+++++-++-
cg07285276	RAPGEF1	0.0022861	0.00071017	0.00251804	0.00109777	0.0451858	+++-+++++	+++++-+++
cg07292140		0.00274515	0.000645114	0.00313101	0.000953838	0.000444166	+++//-+++	+++//++++
cg07305776	FKBPL	0.00319746	0.00122418	0.00591914	0.00191248	0.035703	+++++++-+	+++++-+++
cg07322064	PRR18	-0.0032556	0.0010323	-0.00410366	0.00159779	0.0341052	--+------	---++-+--
cg07322144	CD19	-0.00219687	0.000896464	-0.0049331	0.00135769	0.014325	--++---++	---+-----
cg07324116	MSH3	-0.00243134	0.000664776	-0.0035191	0.00109849	0.00304446	------+--	-+------+
cg07332002	CROCC	-0.00161488	0.00051746	-0.00188122	0.000776615	0.0453477	--+-----+	--+-+----
cg07349348		-0.00142991	0.000474546	-0.00226604	0.000784009	0.0253646	----+----	----+---+
cg07352054		-0.00543841	0.00131262	-0.00396445	0.00210979	0.00864435	---+-++--	---+-++--
cg07355763	FBN2	0.00197157	0.00073804	0.00376947	0.0011078	0.0167988	+++++++++	+++++++++
cg07357081	SLC44A4	-0.00331181	0.00105324	-0.00520958	0.00169865	0.0138745	--+-+----	--++++--+
cg07363637	SLC44A4	-0.003729	0.00128763	-0.00592198	0.00218572	0.0439035	--+-----+	---+-+--+
cg07372520		-0.00211367	0.000516511	-0.00231412	0.000840432	0.00238386	--+------	------+-+
cg07382687	CREB3L2	-0.00264271	0.000713758	-0.00261197	0.00109684	0.0134839	---------	------+-+
cg07386868	MRC1;MIR511-1;MIR511-2;MRC1L1	0.00142538	0.000472641	0.00195659	0.000764509	0.0450578	-++//+++-	+++//--+-
cg07388756		0.000853321	0.000269665	0.00116078	0.000430906	0.0268741	++++++--+	+-+++-+++
cg07390924	PLEKHN1	-0.00158492	0.000447983	-0.00168553	0.000668948	0.015971	--+------	----++---
cg07391141		-0.00235647	0.000671687	-0.00398185	0.00104541	0.00096608	---------	---+-----
cg07392101	UHRF1	-0.00167736	0.000400373	-0.00194458	0.000625566	0.000836487	---------	--------+
cg07394201	LOC388946	-0.0018914	0.000498155	-0.00231195	0.000800048	0.00408774	----/----	--+-/---+
cg07405121	SLC9A3R2	-0.00341175	0.00112668	-0.00528362	0.00170943	0.0167656	---+--+--	----+-+--
cg07409471	TBCD	-0.00211243	0.000867577	-0.00482296	0.0013323	0.0151278	---+--+++	------+-+
cg07416664	GALR3	-0.00505096	0.0015218	-0.00673204	0.00244636	0.0174809	-----+---	----+++-+
cg07417745	SLC19A3	-0.00297244	0.00100678	-0.00566398	0.00158916	0.00671345	-+-------	---+-----
cg07418387	FMN2	0.00248676	0.000801467	0.00391533	0.00119614	0.00973991	+++-+-+++	+++++-+++
cg07418452		-0.000983411	0.000385457	-0.00190824	0.000611647	0.0374688	+--------	+--------
cg07434082	ARHGEF7	-0.00263764	0.000672796	-0.00354803	0.000986933	0.00056091	---+----+	---------
cg07438421	SERPINF1	-0.00195053	0.00069926	-0.00303184	0.0010827	0.0451858	---+-----	---++-+-+
cg07441794	USH1G	-0.00286965	0.000917415	-0.00512539	0.00155646	0.00881109	---------	---------
cg07456681	NTAN1	-0.0026886	0.000817223	-0.0045972	0.00128349	0.00303241	------++-	---+--+-+
cg07458272	KIAA0355	-0.00251895	0.000805091	-0.0043104	0.0012715	0.0070281	--+---+--	--+---+--
cg07458308		-0.0013186	0.000344145	-0.000989701	0.000548535	0.0216894	---------	----++---
cg07462863	EVI2A;NF1	0.00312165	0.000849506	0.00205736	0.00141104	0.0451595	+-++++++-	++++++-+-
cg07465627	STXBP4	0.00253547	0.000821319	0.00426483	0.00128653	0.00912151	+++++-+++	+++++-+++
cg07467649	BAZ1B	-0.00312685	0.000618292	-0.00419742	0.000904402	2.95932e-07	-+-------	------+--
cg07471256	MAML2	-0.00542407	0.00138828	-0.00731451	0.00206534	0.00066595	----//+-/	----//++/
cg07481273	C14orf109	0.00258111	0.000874837	0.00361329	0.00130639	0.0362172	+++//++++	+++//-+--
cg07495704		-0.00232237	0.000650908	-0.00395414	0.000990274	0.000487211	--+-----+	--++----+
cg07502661		-0.00373138	0.00084751	-0.00430817	0.00126434	0.000204328	---------	----+-+--
cg07507418	TRERF1	-0.00156765	0.000647934	-0.00353055	0.000989259	0.0174717	--+-+-+-+	--+-+---+
cg07507493	UCKL1;MIR1914;MIR647	-0.00488904	0.0011861	-0.0045468	0.00182254	0.00350224	-+++----+	-+-+--+--
cg07518714	TNXB	-0.00570711	0.00160012	-0.00574642	0.00262232	0.0247626	-----+---	----++--+
cg07519471	PGLYRP1	-0.00218957	0.000893735	-0.00422954	0.00137625	0.0476721	---++-+--	---++----
cg07534316		-0.00198934	0.000679539	-0.00329032	0.00104099	0.0176327	--+-/---+	-+--/---+
cg07540421		-0.0021438	0.000791444	-0.00507132	0.0012442	0.00271094	---//---+	---//---+
cg07543400		-0.00212696	0.000714778	-0.00290898	0.00109662	0.0417062	---+----+	-+-+--+-+
cg07546943	AGAP1	-0.00129761	0.000741206	-0.00462492	0.00115439	0.0147001	--+-----+	--++----+
cg07549715	GNRH2	-0.00255012	0.000809635	-0.00455411	0.00123305	0.00311841	--+---+--	---+--+-+
cg07562835	ITGB4	-0.00240176	0.000643324	-0.00287408	0.00102921	0.00599034	-+-//-+--	-+-//-+-+
cg07571951	HSPB1	-0.00290833	0.00053781	-0.00463199	0.000816597	5.90268e-10	----+----	---------
cg07573872	SBNO2	0.00299078	0.000924909	0.00585466	0.00149821	0.00144308	+-++++++-	+-+++++++
cg07573937	SLC6A6	0.00344815	0.00099103	0.00476812	0.00149241	0.00485456	+++-+-+++	+++++-+++
cg07574163		-0.0027036	0.000680952	-0.00123754	0.00106899	0.0284694	---------	+---+-+--
cg07598341	ST3GAL3	-0.00171879	0.000581512	-0.00265091	0.000968312	0.0376327	--+------	--+--+---
cg07598370	OR8U8;OR5AP2	0.00279129	0.000837636	0.00296162	0.0013313	0.0397924	+++++/++-	+++-+/-++
cg07604700	C17orf76	-0.00249059	0.000804805	-0.0034415	0.00125464	0.0284979	----+---+	---++---+
cg07609372	ASB10	-0.00134508	0.000612007	-0.00340361	0.000926174	0.0190473	------++-	-------+-
cg07617246	IGDCC4	-0.00340214	0.00122062	-0.00582263	0.00196406	0.03391	-+------+	---------
cg07617283		-0.00408135	0.00107767	-0.00301401	0.00172052	0.0255754	---+-----	-+----+++
cg07617814	ZNF217	0.00250869	0.00062945	0.00181051	0.000969191	0.0135086	++-++-+++	++-++-+++
cg07618780	HDAC4	-0.00297877	0.00115184	-0.0053419	0.00177962	0.0442859	---------	------+--
cg07628631	KIAA1033	-0.00164714	0.000510846	-0.00290803	0.000935565	0.0106905	------+--	---------
cg07635132	DCTPP1	-0.00368105	0.00119507	-0.00730972	0.00185291	0.00184859	---//+-+-	---//+-+-
cg07639959	EXO1	0.000276388	0.000116527	0.000781866	0.000220217	0.0196885	++++++/+-	+++---/+-
cg07646999	APLP1	-0.00295613	0.000833712	-0.0038556	0.00134625	0.00841724	---------	---------
cg07651540	LOC728606	-0.00166969	0.000761941	-0.00436551	0.00122958	0.025587	-+-+--+-+	---+--+-+
cg07660671	SOX7	-0.00227033	0.000563425	-0.00151561	0.000849046	0.0132562	--+------	-++------
cg07663278	SMAGP	-0.00251442	0.000869569	-0.0036996	0.0013276	0.0389169	--------+	------+-+
cg07672051	NDST1	-0.00220347	0.000664449	-0.00280432	0.00105642	0.0209444	-+----+--	-+-+--+-+
cg07675337	DEPDC7	-0.000971499	0.000332939	-0.00150183	0.000563902	0.0453477	--------+	--------+
cg07675998		-0.00364353	0.000791029	-0.00480955	0.00127057	3.39358e-05	---------	-----++--
cg07677850	ADORA2B	-0.00303434	0.000857768	-0.00347548	0.00134051	0.0141861	---+--+--	------+-+
cg07683636	NHEJ1	-0.00294002	0.000680766	-0.00532552	0.00100489	3.32195e-07	---+--+--	------++-
cg07685786	S100B	-0.00299079	0.00100914	-0.00623935	0.00153628	0.00170129	--++--+--	--+---+--
cg07688988	ACOXL	-0.00138106	0.000390172	-0.00219997	0.000605712	0.00144585	--+------	--+-+----
cg07693617	PRKCZ	-0.00141011	0.000582891	-0.00298665	0.000940309	0.0411946	---+----+	---+---++
cg07696514	IKBKB	-0.00199178	0.000573327	-0.00192439	0.00089813	0.0328484	---------	--------+
cg07698804	TBCD	-0.00196176	0.000706028	-0.00337588	0.00111119	0.0298944	--++-+--+	--+-----+
cg07700925		0.00218198	0.000859787	0.00423696	0.00130587	0.0297857	+++++-++-	++++--+++
cg07703081	COL11A2	-0.000752593	0.000463142	-0.00278723	0.00075141	0.035709	--+----++	--+------
cg07703401	HBQ1	-0.00184154	0.000552863	-0.0021987	0.000936612	0.0334463	----+----	----++-+-
cg07714319	FAM49A	-0.00266802	0.000756573	-0.00415713	0.00119339	0.00219689	--++----+	--++--+-+
cg07718903	FERMT1	-0.00392107	0.00119356	-0.00483273	0.0018932	0.0265031	------+--	---+--+-+
cg07719512	SLC11A1	-0.00277625	0.00057453	-0.00342112	0.000888497	1.19467e-05	---+--+--	----+-+--
cg07723258	MED24	-0.00352398	0.00092291	-0.00265026	0.0014593	0.0220807	---------	------++-
cg07725183	NOTCH4	-0.0020218	0.000898907	-0.0047481	0.00132135	0.0214301	--+++----	--+-+---+
cg07726287		-0.00283383	0.000808054	-0.00302573	0.00126272	0.0209511	--+-----+	--++-----
cg07739179	NAGS;PYY	-0.00345881	0.000986529	-0.00416695	0.00154834	0.0127492	----+----	----+++--
cg07743805		-0.00170284	0.000624148	-0.003065	0.000913317	0.0168388	--+-+----	--+-+-+--
cg07747553	RASD2	-0.00244958	0.00073244	-0.00300499	0.00110762	0.0177194	--------+	+-----+--
cg07748847	GRIN2B	-0.00402618	0.00129339	-0.00664175	0.00213708	0.0136373	--------+	---+----+
cg07751104		0.00119907	0.000546601	0.0027953	0.000799773	0.0291861	+++//--++	+++//-+-+
cg07752613	EIF2C2	-0.00241793	0.000631119	-0.00241205	0.000980313	0.00853667	--++--+--	---+--+-+
cg07755760	DLG1	0.00117071	0.000511178	0.00289231	0.000874687	0.0382555	+---+++--	+---++++-
cg07771727		-0.00143049	0.00055715	-0.00257617	0.000836081	0.0394392	--------+	---------
cg07773769	PPM1M	-0.00255242	0.000878974	-0.00461596	0.00135012	0.0105026	---+--+--	----+-+--
cg07776698	C7orf58	0.00152246	0.000660153	0.00328366	0.00101805	0.0439447	++-+-+++-	++-+--+++
cg07779387		-0.000690574	0.000363024	-0.00199582	0.000573573	0.0439078	-++-----+	--+------
cg07785556		0.00151083	0.000528871	0.00230942	0.000818818	0.0390907	+++++-+++	+++---+++
cg07787851	ZNF474	0.00200815	0.00055245	0.00230515	0.000825455	0.00775035	+++++-+++	+++++-+++
cg07789132		-0.00258909	0.000742591	-0.00213767	0.00108629	0.0400021	--+//----	--+//+---
cg07797660	PRDM16	-0.00223831	0.000695273	-0.00415049	0.00106969	0.00161116	-+-+----+	---++----
cg07812957		-0.0032793	0.000664997	-0.00426782	0.0010212	2.61072e-06	---------	--------+
cg07813265	CDC14A	-0.00208114	0.000658189	-0.00247419	0.00105135	0.046327	---+-----	---+----+
cg07819926	C7orf55	0.000318866	0.000156867	0.000849731	0.000230845	0.0235381	+++-+-+++	+++++-+-+
cg07824483	MAFG	0.00199796	0.000604009	0.00263795	0.00088363	0.0114667	++--+-+++	++--+-+--
cg07835154	NCOR2	-0.00272414	0.000651738	-0.00497791	0.00102691	3.60813e-06	----+-+--	---++-+--
cg07861564	HSPB8	-0.00110134	0.000456844	-0.00242455	0.000718098	0.027474	---------	--------+
cg07865607	GNA15	-0.00142482	0.000451542	-0.00214196	0.000673658	0.0106597	------/--	------/--
cg07869232	RASA3	-0.00282756	0.000769864	-0.00270425	0.0012155	0.0183962	--+------	-++++-+-+
cg07876450		-0.00211877	0.000618412	-0.00242092	0.000977797	0.0221374	-----+---	--+--+---
cg07880727	C7orf69;PKD1L1	0.00202953	0.000596463	0.00291736	0.000883554	0.00456608	++--+-+-+	++-+--++-
cg07884764	CCDC88B	-0.00345995	0.000770197	-0.00569141	0.00121907	2.43067e-06	--+-+----	--++-----
cg07889469	ANK1	-0.00132979	0.000451297	-0.00203389	0.000705411	0.0294688	-+--+----	----+-+--
cg07891533		-0.00245954	0.000658467	-0.00438568	0.00102507	0.000125278	--+------	--+-----+
cg07892412		0.00153536	0.000541573	0.00263191	0.000822808	0.0194532	+++++-+++	++++--+++
cg07896667	WNT5B	-0.00436406	0.000718536	-0.00517959	0.00117602	5.55387e-09	--+------	--+------
cg07905055	TRIM43	0.00254807	0.0006962	0.00416815	0.00102733	0.00030967	++-//++++	+++//--++
cg07908870	C3orf59	-0.00166788	0.000706417	-0.00371003	0.00116167	0.0432614	-++-+----	---------
cg07909527	NUBP2;SPSB3	-0.000588828	0.000196517	-0.000944363	0.000325829	0.0258717	--------+	---------
cg07909759	C10orf82	-0.00215547	0.00057694	-0.00326674	0.000932268	0.00119761	---//-+-+	---//-+-+
cg07912416	DDR1	-0.00188442	0.000577838	-0.00312733	0.000980793	0.00833487	---+-----	--+-----+
cg07917901		0.0024306	0.000783355	0.00373961	0.00116344	0.0110161	++++++-++	++++++++-
cg07939626	DDR1	-0.00481547	0.00123792	-0.00367435	0.00198702	0.0176947	---------	---+-+---
cg07951949	CDH11	0.00263154	0.000962166	0.00431816	0.00153085	0.0477553	+++++-+++	+++++-+++
cg07961098		-0.00474883	0.00152339	-0.00930902	0.00231971	0.00139531	---//----	---//----
cg07963181	HRH1	-0.00297984	0.000644728	-0.00263358	0.00109551	0.00086312	---------	---------
cg07970325		-0.00213351	0.000638558	-0.0022654	0.000983542	0.0349347	--++--+-+	-+-+--+-+
cg07977661	CMIP	-0.000506585	0.000314011	-0.00213919	0.000521088	0.013127	---+-+--+	-----+--+
cg07978304	KIF26B	-0.00226522	0.000735552	-0.00342661	0.00118199	0.0220171	------+--	-+----+-+
cg07979747	DDR1	-0.00262217	0.000743797	-0.00464901	0.00123277	0.00101489	---+-----	---------
cg07984302		-0.00265695	0.000879726	-0.00416751	0.00138983	0.0204949	-+-------	-+----+--
cg07986887		-0.00215662	0.000953308	-0.00531234	0.00141526	0.014325	--+//---+	--+//---+
cg07994696	LITAF	-0.00208771	0.000800231	-0.00452286	0.0012321	0.00992808	---++-+-+	---++-+--
cg08000731		-0.00515448	0.00159519	-0.00959982	0.00262993	0.0029112	-----+---	-----++--
cg08003102	SPARCL1	0.00204228	0.00071834	0.00351346	0.00115062	0.025587	-+++++++-	++--+-++-
cg08013793	CAMKV	-0.00268187	0.000715826	-0.00224572	0.00107981	0.0188532	---+-----	----+-+-+
cg08020051	GPAA1	-0.000901722	0.000242256	-0.00101094	0.000398996	0.00992808	----+----	---+-----
cg08027001	SLC30A4;C15orf21	-0.000451909	0.00019039	-0.00103298	0.000330518	0.0483115	--++----+	--++-----
cg08036172	MGLL	-0.00196419	0.000617943	-0.00322087	0.000976801	0.00784797	--++-----	--------+
cg08036668	GALK2	-0.00245831	0.000770301	-0.00348165	0.00119898	0.0173576	---------	--------+
cg08038178		0.00342364	0.00119152	0.00514779	0.00177789	0.0330855	++-++-/+-	++--++/+-
cg08051604	MEG3	-0.00207252	0.000704954	-0.00624915	0.00114949	1.18713e-05	--------+	------+-+
cg08052292	ARHGEF3	-0.00214028	0.000717682	-0.002769	0.00108354	0.0479665	---+-+/--	------/--
cg08066875		-0.00275118	0.000643878	-0.00417287	0.000987198	2.68266e-05	---+-----	---+--+-+
cg08067983	ANKRD10	0.0018931	0.000815253	0.00445471	0.00127923	0.0247844	+++++-+++	+++++-+++
cg08074621	TPPP3	-0.000702749	0.000227415	-0.00108331	0.000346517	0.013731	--+------	--+-+----
cg08080174	ZFHX3	-0.00293936	0.000761585	-0.00357945	0.00121364	0.0030936	--++--+--	--++--+-+
cg08084860		-0.00230002	0.000619917	-0.00258084	0.00103324	0.0108639	++-------	---------
cg08087047	CD300A	-0.00236213	0.000642442	-0.0030832	0.000991048	0.00352081	------+-+	--------+
cg08088161	HSPBP1	-0.00270691	0.000765835	-0.0040017	0.00114883	0.00215279	---+-----	---+--+--
cg08091707	CFD	-0.00341889	0.000750828	-0.00163048	0.00110826	0.00389215	---------	-+-------
cg08105590	FAM38A	0.0031896	0.0010175	0.00372444	0.00142146	0.0324845	++-//-+++	++-//++++
cg08106377	SMYD3	0.00194933	0.000536697	0.001997	0.000789509	0.012496	+--++++++	+-+++-+++
cg08106792	S100A6	-0.00199089	0.00059227	-0.00335348	0.000827952	0.000693303	--+//-++-	---//-+--
cg08111960	MS4A3	-0.0027446	0.000647326	-0.00275739	0.00100639	0.00157399	--++--+--	---+--++-
cg08114696		0.00299477	0.00120241	0.00588693	0.00185755	0.0374407	+--//-+++	++-//-+++
cg08115553		0.00376852	0.00107472	0.00391322	0.00177352	0.027917	+-+++++++	+++++-+++
cg08123045	MEF2D	-0.00254131	0.000915336	-0.00414891	0.00138951	0.0332227	--++--+--	--++--+--
cg08134678	ARHGAP9	-0.00328895	0.000805009	-0.00461226	0.00128163	0.000334883	--+---+--	--+---+-+
cg08134856	STMN1	-0.0039252	0.00140741	-0.00618332	0.00224922	0.0493413	--+------	--++--+--
cg08140458	ZNF586	-0.00279759	0.0010761	-0.00559576	0.00168949	0.0231793	-+-+-----	---------
cg08145698	JPH3	-0.000758678	0.000221435	-0.00105803	0.00034643	0.00758237	--------+	----+----
cg08153621		-0.00387829	0.000920123	-0.00383171	0.00140224	0.00173286	---//+---	---//----
cg08156844	SLC25A21	0.00191163	0.000638345	0.00282069	0.000913488	0.0180116	+++//-+++	+-+//-+++
cg08157292	PPP1R7	0.00317461	0.000854114	0.00443417	0.00131859	0.00179753	+++++++++	+++++-++-
cg08170911	PRKCD	-0.00185592	0.000506576	-0.00221278	0.000772424	0.00621172	--++-----	--++--+--
cg08173709	FOXP1	-0.00289673	0.000723917	-0.00486667	0.00111608	4.19568e-05	---------	------+--
cg08175957	SIM2	-0.00141606	0.000383695	-0.000837228	0.000579898	0.0442125	--+//----	--+//---+
cg08179817		0.00306299	0.00147047	0.00828669	0.00226997	0.0236692	+++-+---+	+++-+-++-
cg08180187	SOD3	-0.00288502	0.000716776	-0.00327835	0.00110464	0.00188208	--+-----+	--++--+-+
cg08198187	AMN1	-0.00324773	0.00107127	-0.00621384	0.00161081	0.00260793	---+-----	---------
cg08202402	HDAC4	0.00420794	0.00135657	0.00691516	0.00201754	0.00682489	+++///+++	+++///+--
cg08209473	SIAH1	-0.00172149	0.000494967	-0.00331287	0.000789955	0.000329373	--+------	--+------
cg08215532	DPY19L2P4	-0.00186854	0.000446765	-0.00156909	0.000647192	0.00332069	--+//----	--+//+---
cg08217910	TMEM37	-0.00403583	0.00121173	-0.00472313	0.0019647	0.0306714	-----++--	--+++++-+
cg08230332	BSN	-0.00131887	0.000349908	-0.000953118	0.000549537	0.0274685	-+-------	-+-------
cg08243524	DENND1C	-0.00330187	0.000939643	-0.00683678	0.00141888	3.37086e-05	--++--+--	--+------
cg08249698	A2BP1	0.00297889	0.00113074	0.00511844	0.00175214	0.0472855	++++--+++	++-++-+++
cg08250879		0.00852885	0.00206779	0.00690571	0.00298397	0.00477331	+++//++++	+++//-+++
cg08251248		-0.00278608	0.000846082	-0.00513828	0.00123246	0.000574166	---//--+-	--+//---+
cg08252384	FAM153B	-0.00169748	0.000809635	-0.00435151	0.00123907	0.0321297	--+//--+-	--+//----
cg08255481	BANP	-0.00242804	0.00073359	-0.00390852	0.00113229	0.00392459	--+-+----	-----+---
cg08261702	LOC728743	-0.00153469	0.000564854	-0.00244747	0.000852114	0.0451219	---+----+	---++----
cg08264507	PCTP	-0.00340904	0.00100119	-0.00433525	0.00156989	0.0142675	---+-----	------+--
cg08269974	ELANE	-0.00501143	0.001222	-0.00143309	0.00194841	0.0260636	--+------	---++-+--
cg08273169		-0.00371791	0.00127272	-0.00591514	0.00199693	0.0265031	--+-+----	--+------
cg08278008		-0.00153842	0.000481899	-0.00181081	0.000767483	0.0434208	------+-+	------++-
cg08280936	ZNF783	-0.00234834	0.000456419	-0.0024051	0.000704044	1.20938e-05	--+------	--++--++-
cg08287265	NKX2-3	-0.0014252	0.000384215	-0.00100706	0.000562295	0.0297857	---//----	---//----
cg08287940		0.00238845	0.00079737	0.0034057	0.00129654	0.0420095	++----+++	++--+++++
cg08288383		-0.00138667	0.000473012	-0.00253728	0.000790014	0.0157566	--+---+-+	--+------
cg08289350	CYGB	-0.00403991	0.00114233	-0.00454527	0.00171766	0.0128712	--+------	----+---+
cg08289839	CARS2	-0.00208754	0.000715773	-0.00416845	0.00114527	0.00595034	-+----+-+	-+----+-+
cg08309251	ITGB2	-0.00244823	0.000851641	-0.00445556	0.00129637	0.0106329	---++-+--	---++-+--
cg08310581	ARHGEF4	-0.00597699	0.00204042	-0.00879095	0.00319796	0.0387775	-+---+---	---------
cg08312191	SNRPG	0.000574851	0.000158189	0.000467664	0.000277712	0.0398768	+-+++-+++	+-+-+-+++
cg08315613	SMARCA4	-0.00212584	0.000535264	-0.00295535	0.000802727	0.000375917	--+------	--++-----
cg08323075	STK32B	-0.00154826	0.000477288	-0.00205154	0.000754117	0.021769	----++---	-----+---
cg08327428		0.00328506	0.000815027	0.00484958	0.00126334	0.000205261	++-++-+++	++-++-+++
cg08335125	ERCC6;PGBD3	-0.00147397	0.000506429	-0.00257946	0.000842511	0.0223256	-+-------	--------+
cg08340755		-0.00146297	0.000622351	-0.00328378	0.000962707	0.0279229	--+-+-+-+	--+-+-+--
cg08343834	PMP22	0.0021139	0.000688114	0.00272513	0.00105778	0.0395482	+++++-+++	+++++-+++
cg08356262	IQGAP2	0.0027234	0.00102494	0.00505288	0.00156012	0.0245208	+++-+-+++	++++++++-
cg08368055	DHX38;TXNL4B	0.00133093	0.000569617	0.00319974	0.00092796	0.0261625	++++++++-	++-++++++
cg08372668	LOXL1	-0.000786655	0.000258585	-0.00125331	0.000453593	0.0304714	+--------	--------+
cg08376310	KCNQ1	-0.0025264	0.000814612	-0.00612975	0.00129022	0.000128245	--+-+----	---------
cg08377671		0.000383016	0.000186723	0.00108652	0.00031111	0.035702	++++-/-++	++++-/+++
cg08377888	MAST1	-0.0038335	0.00185974	-0.0112264	0.00302087	0.0208713	-+-+----+	---------
cg08391745		0.00251748	0.000831274	0.00422827	0.00141207	0.0203191	++++++-++	+++++--++
cg08399733	C19orf35	-0.00108259	0.000368099	-0.00177818	0.000601298	0.0256934	--+------	--+------
cg08402850	HAL	-0.00214014	0.000625177	-0.0033111	0.000945971	0.00270033	--++--+-+	------+++
cg08422803	ITGB2	-0.00183235	0.00074099	-0.00348733	0.00113393	0.0457455	--+-+-+--	---+--+-+
cg08429256	SLC16A3	-0.0019754	0.000755772	-0.00399806	0.00113983	0.0146266	---++----	---++-+--
cg08430329	NOTO	-0.00102334	0.000387269	-0.00246625	0.000598202	0.00269457	-+---+---	---+-----
cg08432509	RTEL1	-0.00336219	0.000893419	-0.00641843	0.00143283	5.90899e-05	-----++--	------+--
cg08435683	SLC23A2	-0.00419895	0.00117471	-0.00663676	0.001875	0.00168364	--+---++-	--++--+-+
cg08436467	GNRH2	-0.00137206	0.000494141	-0.00309965	0.000798064	0.00403624	--++-----	--++-----
cg08447373		-0.00216737	0.000582014	-0.00384969	0.000921296	0.000178617	--++--+-+	--+-+-+-+
cg08458637	TSNAX-DISC1	-0.0034499	0.000775474	-0.00257632	0.00119704	0.00230801	--+------	-+++--+-+
cg08458745	ETS1	-0.00161247	0.000604067	-0.00282859	0.000930913	0.0362116	--++--+-+	---+--+--
cg08461949		-0.00346737	0.00112466	-0.00429095	0.00175154	0.0468314	---+-----	---+-----
cg08462501	TBC1D1	-0.00252029	0.000881391	-0.00426986	0.00138775	0.0238241	--++----+	------+-+
cg08465510	SLC26A11;SGSH	-0.00083849	0.00028556	-0.00127049	0.000476271	0.0437547	---+--+--	---+--+--
cg08469255	DDR1	-0.00276102	0.000692704	-0.00350348	0.00109124	0.00121702	---+-----	---------
cg08473330	OTX1	-0.00185878	0.000539424	-0.00213892	0.000822171	0.0172059	+-+------	--++-----
cg08475953	COL23A1	-0.00329203	0.000893195	-0.0021716	0.00134506	0.0381261	---//----	-+-//----
cg08480774	KIAA0182	-0.00144709	0.000416041	-0.00179283	0.000707114	0.0178476	------+--	-+-+--+-+
cg08483570	ZPLD1	0.00169101	0.000738408	0.00473991	0.00120024	0.00822405	+++++++-+	+++++++++
cg08487215		-0.00174415	0.000626577	-0.00307057	0.000993274	0.026523	----+---+	--+-+-+-+
cg08493959	OBSL1;INHA	-0.00280667	0.000942717	-0.00524046	0.00144142	0.00528928	---+-----	------+-+
cg08500763	GRB7	-0.00293726	0.000803154	-0.0022681	0.00118505	0.0290953	---+-----	-+------+
cg08511818	HM13	-0.00190819	0.000749849	-0.00449355	0.00116282	0.00672897	--++-----	--++-----
cg08513253	SOBP	-0.00394412	0.00129541	-0.00589981	0.0020015	0.0215064	---+-----	--------+
cg08516222	SGEF	-0.00177711	0.000453738	-0.000130745	0.000780772	0.0488541	------+--	-+--+-+-+
cg08521187		-0.00274009	0.000739546	-0.00363426	0.00111809	0.0024023	--+---+--	--+---+--
cg08523384	NDFIP1	-0.0048733	0.00124691	-0.00366888	0.00195539	0.0163744	---++----	--+++---+
cg08526959		-0.00286246	0.000800224	-0.00312683	0.00118703	0.0118529	---//----	---//-+--
cg08529333	SERPINE2	-0.00164789	0.000481341	-0.00143574	0.000727771	0.0452934	--------+	--+-+----
cg08535112	SLC16A9	0.00230974	0.000761924	0.00333535	0.00113483	0.0224054	++++--+++	+++---++-
cg08536358	PDHA2	0.00274604	0.000658242	0.0034782	0.00108245	0.000686947	+++-+++++	+++-+-+++
cg08537847	MIR145;LOC728264	-0.00255988	0.000548701	-0.00120834	0.000843947	0.00286099	------+--	---+--++-
cg08539965	EIF4G3	0.00332785	0.00103009	0.00443596	0.00177682	0.0327375	+++++-+++	+-+++-+++
cg08556772	COL4A2	0.00255886	0.000810191	0.00346484	0.00127134	0.0256191	+++++++++	+-+++++++
cg08564874	NPSR1	0.00244529	0.000716137	0.00328172	0.00109796	0.00892256	+++++-+++	+++++-+++
cg08578136	ZDBF2	-0.00150058	0.000381973	-0.00075027	0.000590649	0.029002	----+----	----++---
cg08584947		0.00305904	0.000793856	0.00469993	0.00120896	0.000298876	++--+-+++	+++++-+++
cg08587504	LOC647979	-0.00269861	0.00064655	-0.00394141	0.00101199	0.000109773	--+---+--	--+---+--
cg08591048	RIMBP3C;RIMBP3B	-0.00163852	0.000697271	-0.003582	0.00102021	0.0222891	--+//-+-+	---//-+-+
cg08605991	SIAH3	-0.00271093	0.000953226	-0.00559446	0.00160307	0.00993926	----+++--	-----+--+
cg08615650	ADRBK1	-0.00124081	0.000581945	-0.00321119	0.000958667	0.04331	-+-+--+-+	---+-+++-
cg08619515	CLEC16A	0.00298336	0.00107409	0.00549887	0.00173307	0.02273	++-++-+++	++--+++++
cg08620426		-0.00361032	0.00109232	-0.00570478	0.0016802	0.00461595	---+-----	--+-----+
cg08621673	HDAC4	-0.00313416	0.000895688	-0.00295995	0.00135719	0.02943	--+//----	---//-+--
cg08621773		-0.00231395	0.000572569	-0.00207008	0.000894187	0.00608521	--+---+--	--++--+-+
cg08621843	PROC	-0.0026085	0.000588792	-0.00154651	0.000929812	0.00472668	---+-----	-+--++---
cg08640498	INHBC	-0.00150312	0.000541226	-0.00343136	0.000866465	0.00329872	--++--+--	---+----+
cg08650629	FAM109B	-0.00322922	0.00114764	-0.00481102	0.00175587	0.0479665	--+//---+	---//-+--
cg08654091		-0.00296071	0.00105211	-0.00622684	0.00159884	0.00366913	---++----	----+-+--
cg08660562	IRAK3	-0.00385474	0.000897514	-0.00407062	0.00146339	0.00122076	------/--	-+-+--/--
cg08661360	TNXB	-0.00357468	0.00116931	-0.00474159	0.00189606	0.0454433	--+//-+--	--+//---+
cg08668551		-0.00245039	0.000596078	-0.00202433	0.000907928	0.00571588	-----+---	--+-++--+
cg08672956	BUD13	-0.00232601	0.000887482	-0.00414159	0.00142003	0.0487538	---+----+	------+-+
cg08672999	ZNF836	-0.00536098	0.00140787	-0.00560029	0.00225512	0.00873081	---------	---+--+-+
cg08691235	TTN;MIR548N	-0.00254639	0.000805813	-0.00302537	0.00125855	0.0433417	-+-+--+--	-+-+--+-+
cg08697297	LYG1	0.00209091	0.000579868	0.00197659	0.00087422	0.0204916	+++++-+++	+++++-+++
cg08698943		-0.00579783	0.00101318	-0.0058327	0.0015957	4.25747e-07	--++-----	--+------
cg08699270	LRP1	-0.00266636	0.000957803	-0.00419475	0.00144722	0.0385835	------+--	------+--
cg08701843	WFDC1	-0.00185195	0.000469554	-0.00225027	0.000742696	0.00206082	--+------	--+---+-+
cg08702225		-0.0012264	0.000409552	-0.00164206	0.00065249	0.0499412	--+-+----	--+-+-+--
cg08711067	RAB19	-0.00108116	0.000381121	-0.00171552	0.000591542	0.0350567	--+--+---	---------
cg08727202	MPST;TST	-0.00221602	0.000529879	-0.00319915	0.000830628	0.000121791	--++-----	------++-
cg08729908		-0.00327241	0.00072076	-0.00248796	0.00116454	0.00176772	--+//----	-++//-+--
cg08732805		-0.00151378	0.000546939	-0.00244856	0.000858636	0.0430207	---+-----	-----+---
cg08732950	CBFA2T3	-0.0034758	0.00102403	-0.00472786	0.00155528	0.00846229	---++----	---++----
cg08736813	TTN;MIR548N	-0.00477833	0.00101755	-0.00531683	0.00158042	8.03609e-05	------+--	---+--+--
cg08742095	CALU	-0.00286077	0.00100261	-0.00495468	0.00168572	0.0316342	-----++--	------+--
cg08757670	JARID2	-0.00166559	0.000513243	-0.00242917	0.000831522	0.014945	--++-----	--++--+-+
cg08759026	MYEOV	-0.00200439	0.000648884	-0.00295	0.000970178	0.016418	--++--+++	--++--+--
cg08764037	TP73	-0.0045778	0.00106614	-0.00349382	0.00155897	0.00323338	---//----	-+-//-+--
cg08767708	ZFHX3	-0.0011698	0.000374736	-0.00156051	0.000589256	0.031825	---------	-------++
cg08768395	ADAMTS12	0.00278433	0.000900756	0.00430391	0.00140539	0.0156368	++----+++	++++-++++
cg08774868	SEMA3C	-0.00138957	0.000464377	-0.00345902	0.000783327	0.000527364	---------	--------+
cg08784462	PAQR9	-0.00106051	0.000438206	-0.00221479	0.000705825	0.0442349	---+-+--+	---------
cg08791347	FRMD4A	-0.00360524	0.000945872	-0.00371986	0.00148656	0.00836953	+--------	--------+
cg08796240	VAC14	-0.00482136	0.00106418	-0.00580656	0.0017303	0.000150645	-+-+-----	---+--+--
cg08799727	SEMA3C	-0.00193952	0.00066968	-0.00308477	0.000998841	0.0217606	--+-+----	-------+-
cg08801329	NAA20	-0.000530215	0.000191233	-0.000854983	0.000301674	0.0439665	--------+	---+-----
cg08810582	SLC35E3	-0.00201237	0.000633603	-0.0024081	0.000977303	0.0385282	--++-----	--++--+--
cg08829195	CACNA1H	-0.00193631	0.00125553	-0.00734862	0.0020356	0.0481907	--+---+-+	--++-+---
cg08839451	BRI3BP	-0.00045528	0.000166872	-0.000821209	0.000288467	0.0461375	--------+	-----++--
cg08841048	ZNF428	-0.00323661	0.000957926	-0.00565008	0.0014332	0.00091802	----+----	--++--+--
cg08850461		-0.00242077	0.000711671	-0.00243382	0.00115271	0.0400021	---+-----	---+----+
cg08852641	CYP2B6	0.0024788	0.0010003	0.00704824	0.00157691	0.00125304	++-++-++-	+++++++++
cg08857310		-0.000864676	0.000304288	-0.00157983	0.00051446	0.0249002	-----+---	-----+---
cg08858426		-0.0020241	0.000612796	-0.00283049	0.00098763	0.0146676	--+---+-+	--+---+-+
cg08866794	C6orf132	-0.00234848	0.000761994	-0.00347059	0.00114375	0.0168384	-------+-	---------
cg08870587	SHANK2	-0.00421431	0.00104934	-0.00473001	0.0017198	0.00298415	--++-----	---+--+-+
cg08877188	OSTalpha	-0.00386607	0.00109016	-0.00501193	0.00182267	0.0104494	--+------	--+---+--
cg08877374	FABP3	-0.00235177	0.000728017	-0.00355351	0.00107357	0.00676008	+--+-----	----+----
cg08890418	KIF17	-0.00192474	0.000554774	-0.00145387	0.000792001	0.0482525	--+//----	-++//----
cg08895056	SLC47A1	-0.00255017	0.000721913	-0.00239411	0.00111568	0.028655	------+--	------+--
cg08899895	KIAA0182	-0.00556259	0.00140174	-0.00409934	0.00226737	0.0152193	---------	-+--+++--
cg08904363	NAPEPLD	-0.00282631	0.000646311	-0.00270979	0.00101513	0.00119467	--+------	--+-+---+
cg08904394	CCDC88B	-0.00198875	0.000742876	-0.00371098	0.00115565	0.0250837	--++--+-+	-----+++-
cg08907118	GTF3C1	-0.00218194	0.000575096	-0.00288353	0.000922367	0.00251732	-+-------	------+--
cg08911692		-0.00172295	0.000563702	-0.00285467	0.000931344	0.0166693	---+-----	-+----+--
cg08918658	SYNJ2	-0.00115341	0.000389015	-0.00214572	0.000616297	0.0080085	----+----	----+----
cg08928145	TSSK6	-0.00389526	0.00127864	-0.00557401	0.00203069	0.0312714	-+-+----+	--++---+-
cg08929197	ZDHHC14	-0.00305242	0.000630033	-0.00250565	0.000989808	0.000307956	--++-----	-+-++-+--
cg08935526	LGI2	-0.0032473	0.00120073	-0.0057713	0.00193575	0.038005	-------+-	---+----+
cg08969925		0.00289757	0.00109133	0.005682	0.00164727	0.015561	+++++-+++	+++-+-+++
cg08972170	C7orf41	-0.00459277	0.00118339	-0.00303431	0.00183672	0.0226921	----+----	----+----
cg08973950	C7orf50	-0.00316459	0.00115284	-0.00609148	0.00184934	0.0187088	------+--	------+--
cg08979041	ADAMTS5	-0.00348939	0.00106785	-0.00406796	0.00166653	0.0330948	-++-----+	-++------
cg08981228		-0.00153963	0.000461103	-0.00225434	0.000754135	0.0106091	---------	---------
cg08987506	PDHB	0.000484878	0.00019998	0.00135637	0.000301357	0.00124531	++-+-+++-	++-+-+++-
cg09003057	CCDC88C	-0.00228443	0.000647853	-0.00259194	0.000997499	0.0144241	------+--	---+----+
cg09007354	GLIS1	-0.0019762	0.000721489	-0.00470847	0.00110367	0.00145542	-+++--+-+	------+-+
cg09010791	ARAP1	-0.00311988	0.000798668	-0.0041485	0.00122863	0.00101277	---+--+--	---+--+-+
cg09012594	NEBL	-0.0047758	0.00121011	-0.00502983	0.00188684	0.00424272	--+---/--	--+---/++
cg09018739	CPNE2	-0.00540396	0.000796641	-0.00950123	0.00123509	4.40181e-18	--+---+--	------+-+
cg09026179		0.00297601	0.00114901	0.00517752	0.00169151	0.0395258	+++-+++++	++-++++++
cg09039264		-0.00272249	0.00123318	-0.00643723	0.00193638	0.0413192	---+-+/-+	------/--
cg09039672	ACVR1B	-0.00204793	0.000657274	-0.0028542	0.00100437	0.0227183	-+----+--	-+-+--+--
cg09041337	UGGT2	0.00237835	0.000746828	0.00296731	0.00118188	0.0351713	+++++--++	++++++-+-
cg09044294	NRXN1	0.00146078	0.0005815	0.00272103	0.000886769	0.0439078	++--+++++	++-+++-++
cg09061684		-0.001952	0.00064651	-0.00245692	0.000953962	0.0435748	----+-/--	---+--/--
cg09063663		-0.00214584	0.000614085	-0.00224772	0.000941517	0.0218787	--+------	---++----
cg09070378	NDUFS2;FCER1G	-0.00221121	0.000564747	-0.00236155	0.00090879	0.00528914	-----++--	----+-+++
cg09071407		0.00205081	0.000749662	0.00416372	0.00127307	0.0200446	+++++-+++	++-++-+++
cg09072560	MARCKSL1	-0.00160666	0.000452207	-0.00165693	0.000693845	0.0190887	--+------	--++-----
cg09088396	ZNF311	0.00148636	0.000535182	0.00281277	0.000864633	0.0192787	-+++-+++-	++++-++++
cg09093858	RGS22	-0.00160305	0.000553774	-0.0024894	0.000906069	0.0412944	-++---+--	--+---+--
cg09099177	CLN6;CALML4	-0.00237175	0.000616735	-0.00340586	0.000974974	0.000909346	---------	----+----
cg09100014	IRF8	-0.00240965	0.000781379	-0.00292596	0.00113472	0.0385282	---//-+-+	---//-+--
cg09104284	AFG3L1	0.00140417	0.000435811	0.00172063	0.000706113	0.0365995	-+++-++++	+++++-++-
cg09109520	GPR56	-0.00446254	0.00120624	-0.00654161	0.00181682	0.00101489	----+----	---------
cg09121339		-0.00583233	0.00083699	-0.00707617	0.00120385	4.58656e-14	--+//-+--	---//-+-+
cg09134314	RNF182	-0.00232694	0.000694782	-0.00362008	0.0010868	0.00485456	---------	--+------
cg09135866	ZNF611	-0.00178736	0.000439652	-0.00198003	0.000701957	0.00226837	----+----	--+------
cg09138892	FLJ90757	-0.00354308	0.000909696	-0.00276283	0.00145458	0.0164632	--+------	--+++++-+
cg09142405		-0.00336283	0.000899078	-0.00170077	0.00144879	0.0488541	--+---+--	-+-+----+
cg09145690		0.00300082	0.00093228	0.0056863	0.00142494	0.00117894	+-+//++-+	+++//++++
cg09147065	C8orf55	-0.00265567	0.00091659	-0.00455856	0.001423	0.017111	---+-----	---+--+--
cg09152259		0.00392731	0.00114269	0.00542669	0.00182288	0.00870834	+++++-+++	+++-+++++
cg09152943	ACCN1	-0.00135029	0.000437124	-0.0020608	0.00070873	0.0212514	--+-----+	--++-----
cg09159285	KLHL21	-0.0061398	0.00127407	-0.00772146	0.00200316	1.226e-05	---+-----	------+--
cg09160123	HIVEP3	-0.00175733	0.000681283	-0.00436674	0.00102139	0.00193372	---+--+--	------+--
cg09169633	MAN2A2	-0.00188319	0.000742072	-0.00363923	0.00118285	0.0415075	--+--+/--	------/-+
cg09172260		-0.00295011	0.000859385	-0.00350281	0.0013351	0.0170629	------+--	-------++
cg09175289	TM7SF2;C11orf2	-0.00230071	0.000683196	-0.00226976	0.00107832	0.0433054	---+----+	-+-+-----
cg09182455	CORO1C	-0.00303249	0.000905841	-0.00299983	0.00143884	0.0460517	---------	------+++
cg09185990	ABCC9	0.00273463	0.000940307	0.00420901	0.0015279	0.0398457	+++++-++-	+++++-++-
cg09188763	LMO1	-0.000631416	0.000311735	-0.00179834	0.000526417	0.0432783	--++--++-	--+-----+
cg09191142	NTN1	0.000960553	0.000433847	0.00233567	0.00071201	0.0448015	+++-++++-	+++--+-++
cg09199486		-0.00246942	0.000475111	-0.00511115	0.000732774	1.45094e-12	------+--	------++-
cg09214112		-0.00473264	0.00131642	-0.00499764	0.00215145	0.0191107	--+//----	---//----
cg09221482	AGPAT4	-0.00164487	0.000534225	-0.0025067	0.000888386	0.025307	--++-----	---+-++--
cg09233791	RPS6KA2	-0.00220712	0.000674218	-0.00351176	0.00106808	0.00643175	-++------	---------
cg09235583	IER3;FLOT1	-0.00125698	0.000384209	-0.00180483	0.000583098	0.00992808	---------	+-------+
cg09242610	ASAP2	-0.00267794	0.000865029	-0.0034303	0.00136499	0.0415752	--+---+--	--+--++--
cg09244244	ARSK;TTC37	0.00184046	0.000643188	0.00285925	0.00101129	0.0382173	++-++-+++	++-++-+++
cg09245003	RNMTL1	-0.00295538	0.000856121	-0.00290231	0.00136892	0.0356243	--+----+-	-+-++-+--
cg09252331	FHAD1	-0.00247997	0.000597596	-0.00160196	0.001002	0.0117042	------+--	----+--+-
cg09255473	SDK1	-0.00605406	0.00159874	-0.00478474	0.00239688	0.0190922	--+-/---+	--+-/---+
cg09255910	HLX	0.00126993	0.000534902	0.00309851	0.000808925	0.00984289	+-+-+---+	+++++-+++
cg09259179	ILDR2	-0.00231939	0.000774453	-0.00360419	0.00117588	0.0188429	--++--+-+	------+--
cg09264489	PLEKHA6	-0.00206865	0.000710538	-0.00319656	0.00104378	0.0222341	---+/-+-+	---+/-+++
cg09267051		-0.00242409	0.000649477	-0.00259998	0.00107558	0.011722	---------	--------+
cg09284397	FAM71F2	-0.00149783	0.000588433	-0.00298961	0.000948828	0.0356622	--+-+-+--	----+-+-+
cg09285418	TBC1D8	-0.000797232	0.000215362	-0.000836328	0.000352904	0.0137464	--------+	------++-
cg09287328		-0.00370703	0.00103372	-0.00463287	0.00163212	0.0079989	---+-++--	-----++-+
cg09297903	DKK4	-0.00329481	0.00102456	-0.00464581	0.00157443	0.0150419	-----+---	---+--+--
cg09301232		-0.000916452	0.000344081	-0.00235214	0.000591366	0.00387924	--+---+-+	--+-----+
cg09302474	PIK3R5	-0.00357473	0.000736149	-0.00403718	0.00114063	2.68665e-05	---------	------+--
cg09303642	NFE2	0.00262271	0.000643454	0.00406295	0.000952136	4.58623e-05	+++++--++	+++-+-+-+
cg09305815		0.00390035	0.00142526	0.00768756	0.00231002	0.0176261	++-+--+++	++-+--+++
cg09316688	TTC3;PIGP	-0.00044434	0.000152846	-0.000774567	0.000276948	0.0371449	-----+---	+----+--+
cg09317371	CPNE2	-0.0034268	0.000616334	-0.00324376	0.000948089	1.89645e-06	--++--+--	------+-+
cg09322555	PSMB9	-0.00231986	0.000741488	-0.0039047	0.00113675	0.00630191	--++--+--	-++---+--
cg09335713	NFAM1	-0.00173859	0.000626588	-0.0026955	0.000961802	0.0460574	---+--+--	------+--
cg09339476	ACCS	-0.00162035	0.000592978	-0.00295808	0.000932354	0.0246664	------+-+	------+-+
cg09349128		0.00161958	0.000745964	0.00373764	0.00111577	0.0412393	+++++++++	+++++++++
cg09355008		-0.00276128	0.000779552	-0.00234903	0.00117725	0.034256	--+---+--	--+---++-
cg09356916		0.00206014	0.000775459	0.00455346	0.00121457	0.00747733	+++++-++-	+++++-+++
cg09358725	LMO2	0.00178511	0.000635166	0.00268251	0.000962342	0.0447326	++-++--++	++-++-+--
cg09363128		-0.000767655	0.000567051	-0.00347787	0.000860838	0.0202071	--+-----+	--+------
cg09363342		-0.00527895	0.00114076	-0.00657181	0.00170497	2.55255e-05	---//----	---//-+--
cg09363892	AGRN	-0.00203446	0.000659399	-0.00303451	0.0010574	0.0229794	----+----	---------
cg09364988	ARHGAP25	0.00317692	0.000823189	0.00210347	0.00124492	0.0230315	++-++-+++	-+--+-+++
cg09365259	TUBA8	-0.00334178	0.00096458	-0.00453156	0.00156298	0.00951543	-+-------	-----++--
cg09366519	HSD11B1	-0.0012511	0.000467577	-0.00269156	0.000755244	0.0114364	--+---+-+	--+---+-+
cg09368486	PLEKHM3	-0.00446723	0.00187639	-0.0094903	0.00294713	0.0399005	------+--	---+-----
cg09374353	EHD1	-0.00264902	0.000786737	-0.00295431	0.00117769	0.0239143	--+---/--	--+-+-/--
cg09374949	ISYNA1	-0.00119631	0.000313392	-0.00122046	0.000483637	0.00794267	---+-----	------+-+
cg09378756	PCK2	0.00190509	0.000594757	0.00242099	0.000903585	0.0253363	+++++-+++	++++--+--
cg09383860	IL18BP	-0.00242877	0.000693573	-0.00310907	0.00102718	0.00670698	--+---++-	--+---++-
cg09387224		0.00221107	0.000636078	0.00206613	0.000988918	0.0351333	-+-+++++-	-++++++++
cg09387914	ELOVL5	-0.00348565	0.000784585	-0.00608775	0.00127115	1.86702e-06	--+------	------+-+
cg09391488		0.00137744	0.000420201	0.00157348	0.000682375	0.0397052	+++++--++	+++-+--++
cg09394306		0.00199708	0.000507969	0.00275144	0.000780894	0.000654914	++++--+++	+++++-+++
cg09395021	FBXO18	0.000977408	0.000480299	0.00257589	0.000762119	0.0458711	+-++--++-	++++--++-
cg09401099		-0.00194928	0.000723052	-0.00362524	0.00118129	0.0325557	---+-----	--+------
cg09403738	ASAM	0.00182983	0.000565646	0.00191477	0.00084688	0.0457239	+-+++-+++	++-+--+++
cg09411874	KDM2B	-0.00214116	0.000691896	-0.00279075	0.00109403	0.0394584	---+-----	---+--+--
cg09412975		0.00220845	0.000741307	0.00303951	0.00116674	0.0448054	+++-+++++	++++--+++
cg09414985		-0.00328932	0.00108299	-0.004606	0.00176221	0.0397534	---//----	-+-//--+-
cg09415754		-0.0018132	0.000602336	-0.00308317	0.000996127	0.0172059	------+--	------+--
cg09416512		-0.0013903	0.000474286	-0.00189794	0.000714591	0.0450344	--------+	----+----
cg09418321	DYRK4	0.00178166	0.00061607	0.00279584	0.000909653	0.0225381	+++---+++	++-++-+++
cg09421562	MPO	0.0019148	0.000772153	0.00500358	0.00115871	0.00201805	+-+++-+++	+++++-+++
cg09425279		-0.00295665	0.000719136	-0.00356305	0.00109919	0.000779724	------+--	----+---+
cg09429153	PBX3	0.000458059	0.00026549	0.00152895	0.000430521	0.0455253	+++-+--+-	+++-++-++
cg09446583		-0.00161428	0.000601596	-0.00305235	0.000914984	0.0190809	-++-+---+	----+-+--
cg09448879		-0.0014043	0.000501347	-0.00209535	0.000700943	0.0316173	---//---+	---//----
cg09470059	GLUL	-0.00140164	0.00052992	-0.00280056	0.000942631	0.0426142	-+-------	-+---+---
cg09473207	RBM16	-0.00310523	0.00069091	-0.00278921	0.00110086	0.00102809	-+-------	-++------
cg09476130	CCDC19	-0.00501645	0.00142928	-0.00934262	0.00225469	0.000354825	--++-----	--+------
cg09476997	SLC9A3R2	-0.0029744	0.000696653	-0.0036712	0.00117179	0.000618329	---------	---------
cg09489306		-0.00270227	0.000649168	-0.00130392	0.00100968	0.0153111	----+----	-++-+----
cg09489844	MAFG	-0.000885625	0.000243998	-0.00107995	0.000434317	0.0135991	--+-+----	--++--+-+
cg09490603	CYP11A1	-0.00188042	0.000456356	-0.00131207	0.000713522	0.009673	----+----	---+-----
cg09494876		-0.00229071	0.000799027	-0.00453558	0.00126456	0.0075571	--++-----	---++-+-+
cg09507934	ORAI2	-0.00295443	0.000838841	-0.00359939	0.00127165	0.00949333	--+------	--++----+
cg09516349	SSBP4	-0.00252962	0.000660539	-0.00313976	0.000983581	0.00197973	---------	---+--+-+
cg09516476	GCM2	-0.0012904	0.000420704	-0.00245956	0.000719492	0.00753126	-+-------	---------
cg09516965	PTGDR	-0.00135128	0.000459211	-0.00203761	0.000692558	0.0264549	------/+-	------/--
cg09520857	ANO7	-0.00224585	0.000711683	-0.00315635	0.00115734	0.0256846	--++----+	--+---+-+
cg09522962	MIR520F	-0.00231101	0.000733599	-0.00366318	0.00115697	0.0110541	---//+---	---//---+
cg09527886	GNA12	-0.00210904	0.00076044	-0.00392375	0.00121978	0.0209511	------+-+	------+--
cg09538921	IL27RA	-0.002126	0.000590775	-0.00269211	0.000911398	0.00611188	--++-----	--+-----+
cg09542111	GRIK1	-0.0011842	0.000349432	-0.00113639	0.000557676	0.0450732	--+------	--+------
cg09549304	C11orf70	0.00201297	0.000566523	0.00238488	0.000875667	0.0107454	+++++-++-	+-+++++++
cg09559189	EBF2	-0.00283624	0.000727295	-0.00136288	0.00117029	0.0338167	--+------	+++------
cg09560590	HMHB1	-0.00341794	0.000867118	-0.00132899	0.00134427	0.0343965	--+------	-+--+----
cg09574618	C1QTNF2	-0.00198936	0.000616572	-0.00215851	0.000933117	0.0433671	--+-+----	-+-++---+
cg09581137	RUNDC2A	0.00242494	0.00108873	0.00588245	0.0018128	0.0470854	-++++++++	-+++++++-
cg09588284	ACRV1	-0.00162315	0.000509762	-0.00212846	0.000866502	0.0383248	---------	---------
cg09591542	MRGPRE	-0.00256029	0.000984789	-0.00461291	0.00156806	0.0481533	------+-+	---+++---
cg09596674	LRRC2	-0.00243161	0.000738862	-0.00375294	0.00109399	0.00437426	-----+---	-----+---
cg09608064		-0.00187561	0.000747207	-0.00359412	0.00115855	0.0413192	-+-+-----	-------+-
cg09608765	LIMD1	0.00190922	0.000792578	0.0036548	0.00116991	0.0459053	+++++-++-	+++-+-+--
cg09619271	IGFBP3	-0.00220467	0.000560853	-0.00252889	0.000900612	0.00335774	----++---	---+-+---
cg09619347	CCDC88B	-0.00199971	0.000517992	-0.00289386	0.00086558	0.00126513	--+//----	--+//---+
cg09619598	SNX30	-0.00367932	0.00100751	-0.00285188	0.00156217	0.0327387	--+------	--+---+--
cg09626894	CFTR	-0.00213464	0.000581389	-0.00150228	0.000885778	0.0362116	+--------	+-+----+-
cg09636302	HAL	-0.0051111	0.00128224	-0.00640885	0.00207298	0.00159623	--++--+--	---+-++-+
cg09636313		-0.0045127	0.00117865	-0.00421099	0.00179967	0.0104638	--++-----	--+-+-+-+
cg09637273		-0.00267494	0.000916406	-0.00450825	0.00141771	0.01726	-++------	--+---+--
cg09638344	WFS1	-0.0014367	0.000371892	-0.000859232	0.000595246	0.0293566	---------	--+--++-+
cg09640621	NPS	0.00295037	0.000775999	0.00221352	0.00117425	0.0211563	++-//++++	++-//-+++
cg09642075	PML	-0.00219827	0.000705868	-0.0038343	0.00111703	0.00654226	--+---+--	--+---+--
cg09644974		-0.00333332	0.0010184	-0.0039782	0.00164463	0.0338167	------+--	--+-----+
cg09648727		-0.0035206	0.00122008	-0.00534027	0.001962	0.0438072	----+----	----+-+--
cg09653641	CDK6	0.00460908	0.00112056	0.00761064	0.00173872	2.7175e-05	++--+-+-+	++-++-+++
cg09659734	DKFZP434H168;GNAO1	-0.00174243	0.000629471	-0.00289807	0.000927818	0.0255191	--+-+---+	----+---+
cg09660894	TRIO	-0.00289179	0.00100085	-0.00394458	0.0014845	0.0482244	-+-//---+	---//-+-+
cg09661951	C2orf40	-0.00226026	0.000750119	-0.00352671	0.00114211	0.017367	--+-+----	--+------
cg09678939	ZC3H12D	-0.00571425	0.0013682	-0.00812815	0.00205471	8.94766e-05	--+-+-+-+	----+-+-+
cg09690103		0.0033114	0.00109439	0.00516032	0.00171296	0.0196885	++++--+++	++++--+++
cg09694610	BLCAP	-0.000411702	0.000145997	-0.000661439	0.000241556	0.0476404	-----+--+	----++---
cg09695033	CLIP4	-0.000918584	0.000262654	-0.00118972	0.000424136	0.0105704	----+----	------+--
cg09699015	FRY	-0.000636341	0.000198621	-0.000851347	0.000326638	0.0288956	----+---+	---+-----
cg09704054	TNNC2	-0.00353452	0.00102182	-0.00305582	0.00155897	0.0428053	-+-------	-+--+-+--
cg09709079	C1S	-0.000826213	0.000354043	-0.00212101	0.000600807	0.0218861	----+----	----+---+
cg09712464		-0.00344349	0.000752097	-0.00433707	0.0011129	2.67084e-05	---+-----	--++-----
cg09716613	N4BP2L1	-0.00311416	0.000767905	-0.00434301	0.00120968	0.000375107	--+---+--	--+------
cg09718037		-0.00466709	0.00142669	-0.00573009	0.00226038	0.0282254	--++-+---	-+-+----+
cg09723161	LFNG	-0.00228909	0.000663488	-0.00315888	0.000986923	0.00515541	--++-----	---+--+--
cg09729500		0.00078834	0.00027362	0.00128685	0.000442426	0.0317863	+++-++-++	++-+++-++
cg09731288	PDCD4	0.000166502	0.000264034	0.00179557	0.00042903	0.0218644	+-++--+-+	++++--+++
cg09732255	MYT1L	0.00194698	0.000738759	0.00354149	0.00115654	0.0365801	+++---+++	+++--++++
cg09738947	ZNF710	-0.00135184	0.000366815	-0.00129245	0.000571517	0.0168935	-----+---	---------
cg09744051	A4GALT	-0.00283475	0.000901535	-0.00363681	0.00137038	0.0300847	--+------	--+-+-+-+
cg09747827	PROC	-0.00187491	0.000520323	-0.00211851	0.000813088	0.0117221	---------	--+--+---
cg09753657	CCDC19	-0.00433125	0.00160461	-0.0115603	0.00251656	0.000540273	--++-----	---------
cg09762021		-0.0042416	0.000855309	-0.00416876	0.00130833	4.71765e-05	---------	---------
cg09763644	PIGR	-0.00343029	0.000839963	-0.00288824	0.00133937	0.00693457	---+--+--	---++++-+
cg09766547	NOD1	-0.00397994	0.00129781	-0.0078573	0.00206881	0.0028445	-----/--/	-----/+-/
cg09767587		-0.00242088	0.000671965	-0.00200431	0.00106433	0.03428	-+-------	-++------
cg09802186		-0.00292228	0.00066374	-0.00136124	0.00112303	0.00817469	---//----	---//-+-+
cg09802688	TRAF3IP3	-0.00309814	0.000788549	-0.00352744	0.0012143	0.00278756	---+-/---	---+-/---
cg09805252		-0.00290648	0.00133803	-0.00740851	0.00212311	0.0304225	----+--+-	------+--
cg09807356	GALNS	-0.00555402	0.00119719	-0.00692057	0.00195305	6.18968e-05	-------+-	---+--+-+
cg09808864	KIAA1244	-0.00211115	0.000624413	-0.00219315	0.000914075	0.0277203	--+-+----	--+-+----
cg09810078	DDR1	-0.00524687	0.00117732	-0.00765435	0.00187968	2.37927e-05	--+------	--+------
cg09820716		-0.00249841	0.000736677	-0.00257278	0.00117879	0.0372086	---------	-+----+--
cg09823288		0.00366088	0.00162489	0.00918489	0.00259262	0.0239396	++-++--+-	+++-+-++-
cg09832613	SDK1	0.00379141	0.00113728	0.00621452	0.0017123	0.0024084	+++-+-+++	+++-+-+++
cg09842118	RNASE3	0.00253295	0.000744558	0.00216059	0.00109353	0.0472588	+++++---+	+++++-++-
cg09844474	COL11A2	-0.0026352	0.000659554	-0.000691274	0.0010982	0.0362116	----++---	+---+-+--
cg09845000	FGR	-0.00340098	0.00100899	-0.00376764	0.00151338	0.0244514	--+//----	---//++-+
cg09849319	LPCAT1	-0.00348234	0.00096501	-0.00487171	0.00150641	0.00320716	--++--+--	---+--+-+
cg09855544	ZFAT	-0.00315465	0.000988152	-0.00405787	0.00159968	0.0331822	+--///---	---///--+
cg09867157	BAT3	-0.000347294	0.000107084	-0.000460936	0.000200235	0.0426984	--+------	-+--++--+
cg09868640	GABRG3	0.00156277	0.000640042	0.00325402	0.0010189	0.0385116	++-++-+++	+++++++++
cg09868768	ASPRV1	-0.00281284	0.000763454	-0.00569724	0.00117281	1.76501e-05	--++--/-+	--++--/--
cg09872088	RGS10	-0.00114525	0.000415329	-0.00194231	0.000697127	0.0488616	--++----+	---+----+
cg09904140	WFDC1	-0.00121027	0.000434246	-0.00235383	0.000654191	0.00858575	--+------	---------
cg09906145	FAM65A	-0.00195058	0.000572348	-0.00222259	0.000844605	0.017758	--------+	--+---+-+
cg09911083	KDM6B	-0.00219639	0.000586776	-0.00281722	0.000959693	0.00433145	----++---	---+++---
cg09915099	AGPAT6	-0.00115499	0.000388517	-0.00178739	0.000625719	0.0294594	---------	----+---+
cg09916783	POMC	-0.00305264	0.000793674	-0.00369066	0.00121877	0.00270248	------+-+	------+-+
cg09929238	RPTOR	-0.00350589	0.00124529	-0.00755379	0.00199741	0.00500599	-+-------	-+----+-+
cg09935792	NTN1	0.00202534	0.000567124	0.00150246	0.000865011	0.0433058	+++++-+++	-++++-+++
cg09940677	CDC42BPB	-0.00353269	0.000607482	-0.00463968	0.000947489	2.76755e-09	---+-----	---------
cg09942293	RRAD	-0.00239644	0.000690771	-0.00332283	0.00110285	0.00747733	---------	---+-----
cg09954820	ADH7	0.00172578	0.000713809	0.0039489	0.0010396	0.00992808	+-+//++++	+++//++++
cg09959118		9.73042e-05	6.68617e-05	0.000541828	0.000137346	0.0235381	+++-+--++	+++++--++
cg09984316	GZMM	-0.0029027	0.000862575	-0.00314671	0.00134424	0.0313926	---//+---	---//+--+
cg09994445	ZBTB16	-0.00241106	0.000651224	-0.00206336	0.00107862	0.0259829	--+-+----	----++--+
cg09999582	MFSD9	-0.00253682	0.000766966	-0.00289981	0.00116374	0.0280392	--+--+---	--+---+--
cg10003284		-0.00700727	0.00176443	-0.0112783	0.00258399	4.58623e-05	---///+-/	--+///--/
cg10008589		-0.00304994	0.000872862	-0.00312883	0.00129882	0.0211352	-+-//----	---//+---
cg10013455	INPP5A	-0.00339591	0.000792809	-0.00409896	0.00127142	0.000473478	--+------	---++++--
cg10016348	APOBEC3F	-0.00148449	0.000560478	-0.00277811	0.000788898	0.0132902	---//---+	---//-+--
cg10016608	GAS2L2	-0.00270464	0.000815381	-0.00330583	0.00119948	0.0174314	------+-+	---++-+-+
cg10037068	WIPF1	-0.00190188	0.000674179	-0.00323198	0.00101245	0.0202513	------+++	---+--+++
cg10042645		-0.00278194	0.00127787	-0.00639365	0.00193629	0.0450732	-+-+--+--	---+--+--
cg10054641	TMEM71	-0.00451983	0.00108896	-0.00650638	0.00166278	0.000112026	--+---+--	--+---++-
cg10059056	DGKZ	-0.00170786	0.000595312	-0.00345163	0.000858247	0.0023231	---------	------+--
cg10071824	GSX1	-0.00173259	0.000463582	-0.00133858	0.000704991	0.0243644	----+----	--+------
cg10081941	GULP1	0.0024883	0.000652124	0.00152801	0.000987542	0.0298663	+++++-+++	+++++-+++
cg10090568	ESRRG	0.0025644	0.000907299	0.00433358	0.00139811	0.0241763	+++++-+++	+++++-+-+
cg10091408		-0.00356256	0.00113436	-0.00434976	0.00178053	0.042518	--+------	---+-----
cg10091996		-0.00510161	0.00172898	-0.0074312	0.00261827	0.0317863	-----+--+	---+--+--
cg10096893		-0.00282803	0.00108817	-0.00693052	0.00166742	0.00264635	----+----	---------
cg10096948	TPPP3;ZDHHC1	-0.00211591	0.000688048	-0.00430953	0.00108405	0.00171234	+--+-----	------+--
cg10099304	TLE6	-0.00155468	0.000472261	-0.00208818	0.000757518	0.0183962	--++----+	--++-----
cg10101600	THADA	-0.00190416	0.000618863	-0.00358189	0.00101018	0.00535748	--++----+	--+-----+
cg10105884	EYA4	0.00149889	0.000589222	0.0029032	0.00090447	0.0317047	+++++-+++	++-++-+++
cg10108468	MAL	-0.00448015	0.00123779	-0.00433876	0.00203331	0.0237479	----+----	---+-----
cg10111716	ZNF311	0.000838152	0.000350316	0.00180658	0.000580527	0.0482244	++-+++-+-	++--++-++
cg10118456	ABCC1	-0.00454514	0.0010379	-0.00320505	0.00165785	0.00387924	--+------	--+--++-+
cg10136168	POMT2	0.00171127	0.000662248	0.00375104	0.00105217	0.0134409	-+--+-+++	++-++-+++
cg10143220	MPG	-0.00446807	0.00141222	-0.00836427	0.00210699	0.00142254	--+//--+-	---//+-+-
cg10147797	SDR42E1	-0.00382016	0.000948662	-0.00343437	0.00161188	0.00847634	--+------	+-+-+----
cg10149021	INPP5F	-0.00118928	0.000502607	-0.0028092	0.000770943	0.0159158	---+++---	--+------
cg10154812		-0.00403195	0.000821716	-0.00298641	0.00135493	0.000437297	---------	--+-----+
cg10159630	HOXD3	-0.00253081	0.000725179	-0.00246682	0.00121482	0.0367456	-+-------	-----+---
cg10160397	ME3	-0.00130769	0.000384692	-0.00169089	0.000590935	0.0118213	---+-----	---------
cg10166888	ALG9	-0.000239199	0.000138876	-0.000926454	0.000250013	0.0324413	---------	---------
cg10168330	PTK2B	-0.00299243	0.000846677	-0.00392032	0.00127875	0.00567085	--++-+---	--++-----
cg10170847		-0.00260784	0.000938454	-0.00536258	0.00139435	0.00452262	--++---+-	--++----+
cg10172783	NAGS;PYY	-0.00287645	0.000614951	-0.00352357	0.000987562	4.98306e-05	---------	--+---+-+
cg10181192		0.00248872	0.000825365	0.00368315	0.00127201	0.0250918	+++-+++++	+++++++++
cg10182697	NKX6-2	-0.00402358	0.00119665	-0.00427506	0.00179498	0.0296694	--++-----	--+------
cg10190509	CCL16	0.00136634	0.000412536	0.00185175	0.000677744	0.0183962	+++-+-+++	+++-+++++
cg10192893	PHOX2B	-0.00291332	0.0008442	-0.00306664	0.00134864	0.0286743	---------	---------
cg10196558		-0.00328993	0.000798007	-0.00313969	0.00128194	0.00379452	---+-----	---+--+--
cg10198479		-0.00390568	0.00128072	-0.00624154	0.00202867	0.0164966	---+-----	------+--
cg10205925	MIR1289-2;FSTL4	-0.00115382	0.000541379	-0.00302355	0.000841479	0.0252269	--+++---+	----+-+-+
cg10236261	IFT81	-0.00247433	0.00111836	-0.00577643	0.00174062	0.0414984	--++--+-+	--+------
cg10246081	C1QL4	-0.00345395	0.00109604	-0.0041533	0.00170429	0.042053	---------	-+-+-----
cg10249542		0.00242505	0.00098459	0.00649115	0.00161117	0.00487017	+-+++-+++	++++--+++
cg10256468	GYG1	-0.00300353	0.000735307	-0.00557733	0.0010549	8.21267e-07	--+//-+-+	---//-+--
cg10271880	ZDHHC22	-0.00519894	0.0014556	-0.00655101	0.00227207	0.00757597	--+------	--+---+--
cg10283737		-0.00057217	0.000261883	-0.00143782	0.000436825	0.0453477	-++------	---------
cg10296301	PACRG	0.000991849	0.000388182	0.00227382	0.000657421	0.0180936	++++-+++-	+++--++++
cg10297473	SALL1	-0.00278273	0.000670671	-0.00170357	0.000990727	0.0102854	-++//----	-++//----
cg10298898	PIWIL2	-0.00089145	0.000420874	-0.00229734	0.000687791	0.0450732	----+--++	-------++
cg10298992	ZNRF1	-0.00111988	0.000418178	-0.00207199	0.00069134	0.0385569	-+-------	-+------+
cg10307145		-0.000870913	0.000384774	-0.00218457	0.000629198	0.0277934	--++-+---	--+------
cg10309609	TOP1MT	-0.00286844	0.000627113	-0.00408879	0.00101361	1.7534e-05	---+-----	------+-+
cg10314139	COL13A1	-0.001782	0.000638596	-0.003553	0.00105353	0.0145437	-+-+----+	---------
cg10324630	CLCNKB	-0.00107688	0.0003615	-0.00148022	0.000523679	0.0307418	---//++--	---//----
cg10333594	CRAMP1L	-0.00133537	0.000478196	-0.00269195	0.000792226	0.0136504	-++------	--+-+---+
cg10336131	CNIH2	-0.00321192	0.000843617	-0.00325308	0.00130673	0.0086459	---------	---+-----
cg10338112		-0.00223913	0.000688026	-0.00345811	0.0010869	0.00858575	---------	------+--
cg10338124		-0.00128268	0.000407519	-0.00161203	0.000625864	0.0341184	----+---+	---++----
cg10345404	PTK2B	-0.00268691	0.000551418	-0.00355651	0.000881131	5.49692e-06	--+//+---	--+//----
cg10354134	MYBPC3	-0.00100369	0.000230581	-0.000852655	0.000383926	0.00278324	---------	--------+
cg10374009		-0.00201387	0.000570264	-0.00237917	0.000846054	0.00959679	--------+	---------
cg10375192	PLEKHN1	-0.00285914	0.000694218	-0.00259819	0.00102315	0.00328211	--+------	--+---+--
cg10376100	LYST;MIR1537	-0.00614089	0.0014601	-0.00540853	0.00234909	0.00379644	--+//----	---//-+--
cg10376161	ADORA3	0.00170897	0.000593693	0.0023222	0.000853355	0.0443899	++--+++++	++--+++--
cg10377153	PTPDC1	-0.0018832	0.000690392	-0.0033549	0.00112337	0.0362116	--++--+--	-+++--+--
cg10381071	TLE3	-0.00280231	0.000722765	-0.00384392	0.00117875	0.00147521	--+------	--++--+--
cg10386431	AK5	-0.00498377	0.00110393	-0.00615079	0.00177614	0.000119733	---+--+-+	--+-----+
cg10395448	GJB6	-0.000767027	0.000369356	-0.00200281	0.000595459	0.0451858	-+++-----	---------
cg10399944	AANAT;UBE2O	-0.00189744	0.000409562	-0.0026907	0.000617496	4.51812e-06	--------+	----+---+
cg10400843	ASPHD1	-0.00300981	0.00112901	-0.00507699	0.00166205	0.0352598	---///---	---///+--
cg10401362	DNAJB6	-0.0056678	0.000845451	-0.00705966	0.00135019	6.82689e-12	--+------	------+--
cg10402995	LOC646627	-0.00253092	0.000779142	-0.00320049	0.00117259	0.0212191	-++---/+-	-+----/++
cg10409253	RNF216	-0.00194886	0.000651759	-0.00338836	0.00109238	0.0176261	---+--+--	---+--+--
cg10415354	CDYL2	-0.0017266	0.000479629	-0.00258908	0.000783398	0.00278324	----+----	--------+
cg10419709		-0.00448357	0.00148201	-0.00611972	0.00241581	0.0457918	---//----	--+//----
cg10426893	SMPD3	0.00282771	0.00089794	0.00456856	0.00138272	0.00823298	++-++-+++	++--+-+++
cg10429922	GREM1	-0.000978767	0.00029657	-0.00101422	0.000463514	0.0445614	---------	---+-+---
cg10430742		-0.00237641	0.000876809	-0.00489628	0.00139306	0.0119986	-----+---	---+-+--+
cg10446107		-0.00251497	0.000762295	-0.0032274	0.00133088	0.0317803	-+---/---	-+---/---
cg10458142	ZNF701	-0.00146918	0.000414529	-0.00130349	0.000617704	0.0293066	---------	---------
cg10463150	HELT	-0.00120968	0.000412278	-0.00203166	0.00065363	0.0194494	----+----	----+----
cg10481072	CDK6	0.00410999	0.000879349	0.00770059	0.00140821	4.07766e-08	++-++-+++	++--++++-
cg10492511	CYP2U1	-0.00352602	0.000925807	-0.0019433	0.00139784	0.0352598	---------	++-------
cg10495758	DYNC1LI2	0.000414676	0.000207241	0.00115658	0.0003265	0.0339799	+++++--++	+++-+++++
cg10502206	ZEB2	-0.00280629	0.000769454	-0.00405275	0.00129179	0.00358481	------+--	------+--
cg10503610	KCNN3	-0.00381169	0.000902996	-0.00108842	0.00139604	0.0184384	---------	+--+----+
cg10503842		-0.00304445	0.000805913	-0.00439651	0.00122768	0.000878145	--+//+---	--+//+---
cg10504392		-0.00750158	0.00186884	-0.00572725	0.00297915	0.0116055	---+-----	---+--+++
cg10511850	ST6GALNAC3	-0.00192598	0.000463464	-0.00182509	0.000794404	0.00446421	---++----	---++---+
cg10516886	CD53	-0.00238633	0.000687817	-0.00356062	0.00104602	0.00305627	--++--+++	--+---+-+
cg10531986	FNBP1	-0.00208547	0.00075902	-0.00524237	0.00119244	0.000943185	--------+	--------+
cg10550416	CRIM1	-0.00531015	0.00176785	-0.00642647	0.00255237	0.0489212	----//+-/	----//+-/
cg10555744	MAN1C1	-0.00217468	0.000714154	-0.0027413	0.00111692	0.0499712	+--+-----	---------
cg10557578	RAB11FIP1	-0.00228225	0.000597959	-0.00265917	0.000864859	0.00265117	-+--+-+--	-+----+--
cg10559803	RALGPS2	-0.00223425	0.000647986	-0.00193373	0.0009676	0.0418374	---+-----	-+----+--
cg10578938	CYFIP2	-0.00267136	0.000919745	-0.00532522	0.001405	0.00403474	------+++	---+--+-+
cg10583893	ZNF808	-0.00444876	0.000887508	-0.00468637	0.00129952	1.21034e-05	-+-//----	---//----
cg10585486	EGLN2	-0.00165848	0.000593821	-0.00350501	0.000899507	0.00380153	-+-------	---------
cg10589330		0.00118654	0.000462095	0.00218122	0.000721768	0.0439078	++--+-++-	+-+-+-+++
cg10589813		0.00279379	0.000805169	0.00251782	0.00124692	0.0390744	+++++-+++	+++++-+++
cg10597379		0.00109103	0.000437624	0.00215363	0.000706903	0.0469775	+++--++++	+-+---+++
cg10607812	NOL12	-0.000572426	0.000235103	-0.00125336	0.000357651	0.0198495	-----+--+	-----+--+
cg10614021	GRIN2B	-0.00094766	0.0003293	-0.00190629	0.00051057	0.00501574	----+----	---------
cg10621012	ARAP3	-0.00222636	0.000562272	-0.00276749	0.000820774	0.000890898	------+--	------+--
cg10621809		-0.00510001	0.00147386	-0.00571399	0.00226148	0.0188775	--+------	-+-------
cg10622911		-0.00283211	0.00063361	-0.00377513	0.000965591	3.83371e-05	--------+	----+---+
[truncated: 2,658 more rows]

## Sheet: ST3
Model results showing CpG sites associated with vitamin C intake at FDR <= 0.05 after adjusting for primary model covariates, physical activity, and diet
CpG site	Gene Symbol	β, medium intake	SE, medium intake	β, high intake	SE, high intake	FDR	Cohort-specific β estimate direction, medium intake (FHS Offspring, FHS Third Generation, TwinsUK, YF, Raine, Rotterdam, ARIC AA, ARIC EA)	Cohort-specific β estimate direction, high intake (FHS Offspring, FHS Third Generation, TwinsUK, YF, Raine, Rotterdam, ARIC AA, ARIC EA)
cg00035937	KRIT1;ANKIB1	0.00203333	0.000807863	0.0047541	0.00126166	0.0180564	++--++-+	+++-+++-
cg00040575	MICAL3	-0.00206839	0.000770349	-0.00380596	0.00115175	0.0382021	+--+----	+-----+-
cg00067018	DBX2	-0.00188199	0.000557811	-0.00214242	0.000842919	0.0413002	+-------	+-------
cg00082874	SLC12A5	-0.0017483	0.00057214	-0.00254124	0.000869457	0.0408861	+-------	+------+
cg00091302		-0.00311155	0.000854898	-0.00429189	0.00127001	0.00470179	+--+--+-	+-----+-
cg00099427	CCDC19	-0.00332085	0.00135458	-0.00732746	0.00206966	0.0336291	+--+-+--	+--+--+-
cg00112260	PEF1	-0.00355791	0.00107841	-0.00587292	0.00165228	0.00702415	+--+----	+-------
cg00157962	FAM102B	-0.00407449	0.000985989	-0.00448754	0.00143417	0.00203819	+-------	+-----+-
cg00218134	AKAP10	-0.00304216	0.000762129	-0.00355708	0.00114686	0.00338964	+-----+-	+-------
cg00252804	CHD5	-0.00422091	0.00124617	-0.00800025	0.00200586	0.00167766	+-+-----	+-------
cg00254017	MAP3K1	-0.00356471	0.00085152	-0.00373573	0.00124496	0.00233729	+-------	+--+----
cg00262030		-0.00305759	0.000728109	-0.00271203	0.00103366	0.00491573	+--+----	+-----+-
cg00264441		-0.000752688	0.000263383	-0.00137139	0.000406684	0.0246711	+--+----	+-------
cg00267142	RPS6KA2	-0.00246137	0.000723629	-0.00500932	0.00113829	0.000475758	+-------	+-----+-
cg00277397	CALN1	0.00366107	0.00100193	0.00301668	0.0015344	0.0498297	+++++-++	++++-+++
cg00281776		-0.00319953	0.000743036	-0.00481772	0.0011811	9.59485e-05	+-----/-	+-----/-
cg00292107	MARCKSL1	-0.00288064	0.000799557	-0.00235894	0.00114083	0.0491852	+-------	+---+-+-
cg00294382	IL23A	-0.00324246	0.000727789	-0.00456599	0.00107092	3.19185e-05	+-------	+--+----
cg00324161	KCNAB1	-0.00234653	0.000668119	-0.00309645	0.00101744	0.0129119	+--+----	+--+-+--
cg00370608	VAC14	-0.00206323	0.000800539	-0.00394461	0.0011955	0.045458	+--+--+-	+------+
cg00396158		0.00243576	0.000551725	0.00331322	0.000856698	0.000124283	++++++-+	++++++++
cg00422488	ANP32B	-0.00196269	0.000541231	-0.00306772	0.000825869	0.00198009	+--+----	+--+--+-
cg00423486	RERE	-0.00318301	0.00074269	-0.00384889	0.00106359	0.000385023	+-------	+-----+-
cg00425708	HMGA2;RPSAP52	-0.00086375	0.000309882	-0.00163359	0.000500706	0.034957	+--+----	+--+----
cg00431050	ELOVL3	-0.00206212	0.000709282	-0.00343059	0.00106032	0.0297923	+-------	+-----++
cg00442646	OSTCL	-0.00261334	0.000720986	-0.00376705	0.00103212	0.00239698	+---/---	+---/---
cg00447646	CACNG6	-0.00706905	0.00204256	-0.0103728	0.00326746	0.0111581	+---/---	+---/---
cg00448162		0.00405797	0.00124406	0.00509963	0.00198163	0.0490981	+++-+-++	+++++-+-
cg00461578	ZNF827	-0.00155898	0.000741124	-0.00473547	0.00119464	0.0203725	+----+/-	+-----/-
cg00481415	TAPBP;RGL2	0.00360101	0.00107412	0.00447388	0.00160447	0.0289031	++++/+++	++--/+++
cg00494183		0.00219089	0.000870132	0.00455932	0.00132579	0.037705	++++++++	++++-+++
cg00495036	ACVR1	-0.00125614	0.000342557	-0.00166235	0.000560927	0.010616	+-------	+-----+-
cg00495443	IL17RA	-0.00342687	0.00112586	-0.0069779	0.00184615	0.00695715	+---/---	+---/---
cg00504285	C22orf25;MIR185	-0.0034788	0.000884666	-0.00516211	0.00128576	0.000368325	+--+----	+-----+-
cg00507830		-0.00106908	0.000416551	-0.00237137	0.000715968	0.0451018	+----++-	+----+--
cg00509451	SAC3D1	-0.0021616	0.000574687	-0.00250525	0.000898312	0.0116077	+-------	+-----+-
cg00515814		-0.00505979	0.00109311	-0.00473667	0.00167462	0.000801571	+--+/---	+--+/---
cg00518857		0.00187663	0.000600071	0.00244888	0.000855316	0.0398878	++-+--++	+++++-++
cg00532802		-0.0028448	0.000991856	-0.00455307	0.00146056	0.0402747	+--+--+-	+---+-+-
cg00555456	ACN9	-0.00280865	0.000940158	-0.00403706	0.00136535	0.0435471	+-------	+-------
cg00566158	PTPRN2	-0.00302561	0.000834575	-0.00386021	0.00125486	0.00941297	+--+----	+----+--
cg00586317	TMEM120B	-0.00431141	0.0020869	-0.0112854	0.00306931	0.0419661	+---+/--	+---+/--
cg00587301		-0.00207705	0.000717522	-0.00351677	0.00105051	0.0243994	+-------	+-++----
cg00609948	NDFIP1	-0.00357716	0.00084595	-0.00250115	0.00121854	0.0109935	+---/---	+---/---
cg00613224	SIAH3	-0.00159917	0.000397138	-0.00145433	0.000613913	0.0119744	+-------	+-------
cg00619207	DENND2D	-0.00469322	0.000896345	-0.00557105	0.00133669	2.04049e-06	+--+----	+--+----
cg00639635		-0.00302823	0.000785381	-0.00468102	0.00111426	0.000265668	+-------	+-----+-
cg00683788	PDYN	-0.00284617	0.000746226	-0.00331328	0.00109127	0.00648406	+--+----	+--+--+-
cg00685795	COASY	0.00519079	0.00142473	0.00683842	0.00215987	0.00756766	+++-+-++	+++---++
cg00701856	PRDM16	-0.00164001	0.000516992	-0.0024667	0.000801307	0.0246711	+-------	+------+
cg00702647	FHAD1	-0.00185233	0.000526111	-0.00243767	0.000750351	0.00832956	+---/---	+---/---
cg00711090	ZNF471	0.00796168	0.00208715	0.00723786	0.00321871	0.0242499	++++++++	++++-+-+
cg00736958	C3orf74	-0.00241803	0.000671723	-0.0031114	0.000954474	0.00689832	+--++---	+--++-+-
cg00738629		-0.00151616	0.000377778	-0.00129483	0.000563331	0.0137208	+-------	+-++--+-
cg00748072		-0.00325195	0.000734046	-0.00471816	0.00105539	1.65933e-05	+-----+-	+-----+-
cg00751072	SSBP4	-0.00237871	0.000539567	-0.00302088	0.000758569	9.20602e-05	+-------	+-----+-
cg00753676	FLJ13197	-0.00256671	0.000745052	-0.00372049	0.00113202	0.00917569	+--+--+-	+--+--+-
cg00782811	RCAN2	-0.00210117	0.00078023	-0.00376258	0.00112702	0.0351062	+--+--++	+-++--+-
cg00785029	UMODL1	0.00348157	0.000808091	0.00419853	0.00123306	0.000612995	+++++-++	+++++-++
cg00794673	ANKS1A	-0.00422738	0.00087455	-0.00480765	0.0012443	2.89498e-05	+-------	+---+---
cg00796424	HOXC11	0.00759042	0.00262359	0.0130685	0.00401089	0.0290933	++++++++	++++++++
cg00812761	SCFD2	-0.00408537	0.000865926	-0.00397733	0.00126875	0.000297958	+--+----	+--+----
cg00813509	NCOR2	-0.00269257	0.000879206	-0.00561573	0.00134549	0.00208476	+--+-++-	+--++++-
cg00842095	KIAA0247	-0.00258971	0.000765766	-0.0033892	0.00119581	0.0252332	+-----/+	+-----/+
cg00850612	KCNAB2	0.00040615	0.000190328	0.00103744	0.000284831	0.041568	++++-+-+	++++-+++
cg00851028		-0.00275039	0.000832548	-0.00303764	0.00121041	0.049884	+-+-----	+-+-----
cg00869298	NDUFA1	0.006781	0.00187191	0.00878544	0.00288245	0.0100114	+++++-++	+++-++-+
cg00897875	MAP3K14	-0.000430665	0.000146968	-0.000778867	0.000263988	0.0486138	+---+---	+---+---
cg00902374		0.00368781	0.00120358	0.00690804	0.0017959	0.00547178	++++++++	++++++++
cg00912337		-0.00382957	0.00101446	-0.00456853	0.0015474	0.00830087	+--+/---	+--+/-+-
cg00928894	C16orf35	0.001753	0.000468004	0.00203444	0.000759488	0.0144462	+++-/+++	++++/+-+
cg00939727		-0.00235751	0.00058128	-0.00337198	0.00091455	0.000637884	+-----+-	+-----+-
cg00984997		-0.000884859	0.000342055	-0.00181103	0.000546417	0.0434948	+--+----	+--+----
cg00988350	GALE	-0.0019767	0.000762293	-0.00380423	0.00109508	0.0310701	+--+--++	+-----+-
cg01009664	TRH	-0.00176625	0.000508094	-0.00180223	0.000764093	0.0438221	+-------	+-----+-
cg01012879	ADSS	-0.00323841	0.000874934	-0.00383839	0.00128568	0.00939554	+-------	+-+---+-
cg01042246	SP5	-0.00140491	0.000402387	-0.00170061	0.00057973	0.0165082	+---+---	+---+---
cg01048810	C1orf228	-0.00236714	0.000668822	-0.004492	0.000993979	0.000224984	+--+----	+--+----
cg01071159		-0.00382323	0.000940884	-0.00144239	0.00143827	0.0456178	+---+---	+-+-+---
cg01082602	CAMTA1	-0.00226525	0.000743409	-0.00353969	0.00119066	0.0382228	+-------	+-+-----
cg01086895	DCHS1	-0.00138011	0.000458311	-0.00203362	0.000656543	0.032233	+---+---	+---+---
cg01098288	PDCL3	-0.000880496	0.000251669	-0.000984214	0.000349364	0.0201197	+-------	+---+---
cg01100068	DAB1	-0.00143711	0.000382742	-0.00121446	0.000588987	0.0357211	+--+----	+--+--+-
cg01101459		-0.00312714	0.000927095	-0.00350811	0.00137501	0.0408861	+-+---+-	+-+---+-
cg01118640		0.0204841	0.00676894	0.0385844	0.0107596	0.0112623	++++/+++	++++/+-+
cg01145119		-0.00378561	0.00110257	-0.00408522	0.00154279	0.0310117	+-------	+-+----+
cg01153613		-0.00492337	0.00088441	-0.00668829	0.00132063	1.88024e-08	+-------	+-------
cg01157261	MOSPD3	-0.00217893	0.000580445	-0.00216128	0.000844589	0.0174414	+-------	+-------
cg01157951	LTA	-0.00290672	0.000863288	-0.00341911	0.00126574	0.0325722	+--+/---	+---/--+
cg01181681	TLR5	-0.00438692	0.0011644	-0.00727796	0.00167926	0.000223261	+-------	+-------
cg01185573		0.00266547	0.000840701	0.00406127	0.00117709	0.0114824	+++++-++	+++++-++
cg01219347		-0.0020577	0.000634108	-0.00263163	0.000875459	0.024517	+--++--+	+--++-++
cg01236573		-0.00402124	0.00110117	-0.00558283	0.00161265	0.0036684	+-------	+-+----+
cg01242348	CEBPE	-0.00175347	0.000565648	-0.00249516	0.000858929	0.0390067	+-----+-	+-----++
cg01243072		-0.00379844	0.00125012	-0.00586408	0.00192282	0.0338016	+-----+-	+---+++-
cg01264111	RAB3A	0.000417921	0.000161738	0.000808849	0.000233276	0.0318325	+++-++-+	++++-+-+
cg01273336		0.00284298	0.000772806	0.00305012	0.00118344	0.0201197	++++++++	++++++++
cg01281718	SMAP1	-0.00381259	0.000921017	-0.00512553	0.00141548	0.000595969	+--+--+-	+--+--+-
cg01298870	FADS6	-0.00101868	0.000315143	-0.00149192	0.000432541	0.0102276	+----+--	+-------
cg01301637	WNT7A	-0.000885663	0.000295165	-0.00126414	0.000424137	0.0408861	+---+---	+---+---
cg01329687	SNN	-0.00425422	0.000983681	-0.00549617	0.00148889	0.000278885	+-------	+--+--+-
cg01379730	MYO3B	-0.00155118	0.000424983	-0.00230465	0.000728345	0.00745961	+-+-----	+-+--++-
cg01395047	TLR9	-0.00203952	0.000544817	-0.00291713	0.000792493	0.00155917	+---+---	+-------
cg01397513	KIAA0182	0.00134465	0.000327922	0.00134139	0.000493884	0.00547178	++++++++	+++-++++
cg01405685		0.00193958	0.000626327	0.00350385	0.00100042	0.0119077	++--++/-	+++++-/+
cg01418351	MAEA	-0.00324055	0.000739897	-0.00515254	0.00110423	1.0419e-05	+-+---+-	+-----+-
cg01443452	GAPDHS	-0.00627147	0.00166384	-0.0103723	0.00266919	0.000837029	+----+--	+-------
cg01445100	BANP	-0.00265972	0.000716648	-0.00315378	0.00103205	0.00792812	+--++---	+---+---
cg01447660		-0.00264151	0.000849372	-0.00363325	0.00120166	0.0308283	+-----+-	+----++-
cg01452189	LCMT1	-0.00313601	0.000798791	-0.00228762	0.00121031	0.0290933	+-------	+------+
cg01493379	COL6A3	-0.00109025	0.000313351	-0.0012999	0.000459855	0.0207333	+-----+-	+-----+-
cg01502428	TIMP2	0.00331377	0.000940052	0.00395749	0.00134926	0.0153489	++++-+-+	++++-++-
cg01554316	GALNT2	-0.00157674	0.000394491	-0.00117314	0.00061189	0.0240216	+-------	++++----
cg01558241		-0.00283784	0.00112948	-0.00614437	0.00164609	0.0196635	+--+--+-	+-----+-
cg01559302	EHD2	-0.00260995	0.000757522	-0.00288878	0.00109023	0.0300874	+-----+-	+---+-+-
cg01561259	RPTOR	-0.00518494	0.00126051	-0.00665033	0.00197336	0.00119415	+-------	+-----+-
cg01582532	KIAA0182	-0.00256068	0.000838665	-0.00388181	0.00128131	0.0341021	+-++-/+-	+-+--/+-
cg01602730		-0.00474661	0.00109629	-0.00618057	0.00168152	0.000283145	+--+--+-	+-----+-
cg01604404		-0.00295704	0.000952764	-0.00408658	0.00139282	0.0369707	+--+--+-	+--+--++
cg01639898	HCRTR1	-0.00339569	0.00102334	-0.00532617	0.00149545	0.00662903	+---/-+-	+---/---
cg01655008	C14orf109	0.00328543	0.00100756	0.00416247	0.00148194	0.0338904	+++++--+	++++--++
cg01681847		-0.0054534	0.00185264	-0.00939778	0.002792	0.0214369	+--+----	+-+-+---
cg01688536		-0.00206836	0.0005258	-0.00298072	0.000789726	0.000720879	+--+-+--	+-------
cg01692088		-0.00153157	0.000661518	-0.00335994	0.000937319	0.0372941	+--+--++	+--+--++
cg01738638	APLP2	-0.00252906	0.0007907	-0.00407512	0.00120749	0.0128687	+---+---	+---+---
cg01741056		-0.0102938	0.00272829	-0.0116958	0.00423377	0.0118622	+--+/---	+--+/--+
cg01753544	RASGRP2	-0.00207642	0.000573091	-0.00238916	0.000820027	0.0128687	+-----+-	+-----++
cg01801214	TNFSF13;SENP3;TNFSF12-TNFSF13	-0.00125792	0.000375662	-0.00153888	0.000561183	0.0315956	+--+----	+-++--+-
cg01810575	BAHCC1	-0.0024851	0.000924959	-0.00509129	0.00134941	0.0134997	+--+--+-	+--+--+-
cg01820934	IL1R2	-0.00235544	0.000852936	-0.00381483	0.00122193	0.0473988	+--+-+--	+-------
cg01852476	SKI	-0.00198086	0.000606317	-0.00280378	0.00087198	0.0154226	+--+----	+--+--+-
cg01858712	SNX29	0.00205168	0.000607403	0.00208819	0.000857391	0.047883	+++-+--+	+++-+-+-
cg01875106	OPCML	0.00389558	0.00110126	0.00486811	0.00157539	0.0111388	+++++-++	+++++-++
cg01891818	ICT1	-0.00433291	0.0013155	-0.006008	0.00186202	0.0142821	+--+/---	+--+/-++
cg01894508	ASPRV1	-0.00413025	0.000880176	-0.00688158	0.0012994	2.66174e-07	+--+---+	+--+--+-
cg01896761	FBLN2	-0.00426184	0.00108363	-0.00263824	0.00157851	0.03677	+-+-----	+-+-+---
cg01898817	PEBP4	0.00128333	0.000486028	0.0028173	0.000730773	0.0119589	++++/+++	++++/-++
cg01917716	MS4A3	0.00286503	0.000975861	0.00410834	0.00139876	0.0493632	+++-/+++	+++-/+++
cg01919885	RGS12	-0.0046862	0.00135472	-0.00464441	0.00200024	0.0476087	+--+----	+-----+-
cg01931883		0.00173651	0.000501336	0.00266686	0.000820704	0.00957347	++++++++	+++-+--+
cg01936370		-0.00438374	0.00116482	-0.00474856	0.00175566	0.0133979	+-------	+-------
cg01945624	SH3TC1	-0.00187436	0.00106213	-0.00650161	0.00155878	0.0181265	+--++--+	+--++---
cg01983492		-0.00173804	0.000477707	-0.00153324	0.000754985	0.0475356	+-------	+------+
cg01991967	IL1RN	-0.00207497	0.000685099	-0.00367775	0.00105914	0.0143274	+-------	+-----+-
cg02003183	CDC42BPB	-0.00527631	0.00119878	-0.00697245	0.00183664	0.000160874	+-------	+-------
cg02004048	AKD1	0.00154165	0.000430837	0.00174319	0.00067999	0.02586	+++-++-+	+++-++-+
cg02022733	PCDHGA4;PCDHGC3;PCDHGA12;PCDHGA11;PCDHGA9;PCDHGA1;PCDHGB1;PCDHGC4;PCDHGB6;PCDHGB3;PCDHGB7;PCDHGA6;PCDHGA8;PCDHGA10;PCDHGA5;PCDHGB4;PCDHGA3;PCDHGA2;PCDHGA7;PCDHGB2;PCDHGB5	-0.00231671	0.000795604	-0.00380114	0.00118995	0.0319818	+--+----	+-----+-
cg02023167		-0.00281693	0.000865985	-0.00379366	0.00123971	0.0216983	+-------	+-----+-
cg02032125		-0.0023068	0.000909163	-0.00483627	0.0013343	0.0244925	+-----++	+-----++
cg02049955	SCN2B	-0.00263232	0.000674916	-0.00378229	0.000972401	0.000578763	+-----+-	+-+---+-
cg02052762	ANKFY1	0.00334632	0.000809045	0.00340984	0.00116062	0.00314394	+++++--+	++++--+-
cg02059268		-0.00234179	0.00075062	-0.00334381	0.00116086	0.039283	+----+--	+---+-+-
cg02068690	DTNB	-0.00384732	0.000729502	-0.0047115	0.00105159	6.20425e-07	+---+---	+---+---
cg02082273	AMPD3	-0.00312053	0.000917734	-0.00625349	0.00132141	0.00015072	+-----+-	+-----+-
cg02094252		-0.00279362	0.000701286	-0.00189712	0.000998381	0.0251411	+--+/---	+--+/-+-
cg02107842	MAST4	-0.00347023	0.00108055	-0.00569249	0.00157612	0.00743706	+-----+-	+-----+-
cg02134839		-0.00225447	0.000634406	-0.00464898	0.000908326	2.30496e-05	+--+----	+-----+-
cg02149323		0.00422808	0.00135386	0.00598733	0.00196132	0.0283847	++++/+++	++++/+++
cg02162605	C2orf85	-0.00220951	0.000740035	-0.00325005	0.00109206	0.0421415	+--++-+-	+---+-++
cg02175033	KIAA0247	0.00333357	0.000945519	0.00349531	0.00137362	0.0299296	+++-+--+	+++-+-+-
cg02186444	ARMC7	-0.00355155	0.00096787	-0.00548376	0.00142939	0.00124285	+---+---	+--++---
cg02187259	FAM49A	-0.00323376	0.00102799	-0.00510916	0.00149361	0.0129119	+-++--+-	+-++--+-
cg02206323	MIR1180;B9D1	0.00236937	0.000788501	0.00390578	0.00117754	0.021144	++++++++	+++++-++
cg02210115	CAB39L	-0.00319799	0.0010654	-0.00546972	0.00159648	0.0167773	+--+-+--	+--+-++-
cg02212061	NUDT11	-0.0041034	0.00148287	-0.00859409	0.00229505	0.012664	+-++/---	+-+-/-+-
cg02212836	LY86;LOC285780	-0.00282044	0.000752407	-0.00396944	0.00111186	0.00208476	+-------	+-------
cg02213678	KIAA0513	-0.0011776	0.000345925	-0.0021908	0.000573409	0.00266056	+------+	+------+
cg02232751	LDHA	-0.00236505	0.000653111	-0.00252792	0.00094273	0.0193378	+--+--+-	+--+--+-
cg02243522	MIR1207;PVT1	-0.00453443	0.00121857	-0.00773045	0.0018454	0.000394272	+---++--	+---+---
cg02277850		-0.00605908	0.00172635	-0.00767727	0.00254604	0.0136378	+----++-	+----++-
cg02283624	CARKD	-0.000546324	0.00015917	-0.000661778	0.000256676	0.0348381	+----+--	+-+--+--
cg02316713	ABCG1	0.00193384	0.00113273	0.00672437	0.0016734	0.0284747	+++++-+-	+++++-+-
cg02319392	HSBP1	-0.00375892	0.000778406	-0.00624928	0.00114465	8.88599e-08	+--+----	+--+--+-
cg02336461	CLTC	0.000390295	0.000157889	0.000855016	0.00024054	0.031506	+++++-++	+++++-++
cg02366624		-0.00178965	0.00050057	-0.0018583	0.000742792	0.0286251	+-+---+-	+-+---+-
cg02391441		0.00211698	0.000602691	0.00236811	0.00098868	0.0387211	+++-++++	+++-++--
cg02405193	BTBD12	0.00167575	0.000746013	0.00366749	0.00102412	0.0409433	+++++--+	++++++++
cg02438611		-0.00245522	0.000924916	-0.00484054	0.00137283	0.0251411	+-------	+-----+-
cg02443816		0.000577236	0.000290504	0.00194419	0.000514231	0.0369707	++++++++	++++++++
cg02459569	LASS2	-0.00318499	0.000665152	-0.00304305	0.000993504	0.000278885	+--+----	+-----+-
cg02481950	METTL9;IGSF6	-0.00287107	0.000663511	-0.00537101	0.00100842	7.87527e-07	+-----/-	+--+--/-
cg02503376	TNK1	-0.00353772	0.00119123	-0.00617581	0.00174848	0.0140808	+-++----	+-----+-
cg02508743	LYN	-0.00553691	0.00103221	-0.00759428	0.00153885	8.88599e-08	+-------	+-----+-
cg02529547		-0.00163703	0.000646601	-0.003339	0.00097504	0.0381316	+-------	+--+----
cg02536065	FLI1	-0.00263662	0.000794417	-0.00359455	0.00118734	0.0201154	+-------	+-+---+-
cg02562431	PCDH10	-0.00142576	0.000369921	-0.00162022	0.000548455	0.00689832	+-+-/---	+---/---
cg02565196		-0.00246133	0.000831332	-0.00413013	0.00127118	0.02634	+------+	+-------
cg02576468	SPTBN4	-0.00304856	0.000792142	-0.00197753	0.00115573	0.042702	+-------	+-+--+--
cg02620533	DAB1	0.00320605	0.000974273	0.00428775	0.0014652	0.0257463	++-+++++	++-++-++
cg02651190		-0.00229946	0.000664704	-0.00347105	0.000957206	0.00397361	+-----++	+-----++
cg02661372	IER5	-0.00285191	0.000839384	-0.00345062	0.00122083	0.0246711	+--+---+	+--+--+-
cg02688118		-0.00326312	0.00106122	-0.00572338	0.0016031	0.0106599	+--+--+-	+---+-+-
cg02711147		0.00183997	0.000501899	0.00239277	0.000729352	0.00546723	++++++-+	+++++-++
cg02724461	GALNS	-0.00288243	0.000757257	-0.0038529	0.00122581	0.00517249	+----+--	+----++-
cg02739437	SPOCK3	0.00264648	0.000895164	0.00431184	0.00138875	0.0353418	+++---++	+++++-++
cg02748419		-0.00200643	0.000471289	-0.00227644	0.000705873	0.00110306	+---+-+-	+-----+-
cg02749511		-0.00241762	0.000673321	-0.00382784	0.00100335	0.00163229	+--++-/-	+---+-/-
cg02757488	NUMBL	-0.00250238	0.000758661	-0.00309601	0.00112246	0.03419	+--++-+-	+--+---+
cg02763009		0.00894815	0.00238899	0.0132809	0.00380485	0.00263189	+++-/+++	+++-/-+-
cg02801114	TPD52L1	-0.004994	0.00146946	-0.00532772	0.00219395	0.0465071	+---/---	+---/-+-
cg02830749	KIAA0922	0.0031401	0.00121414	0.00610692	0.00174997	0.0303177	++++--++	+++---++
cg02835038	PCNT;C21orf58	0.00190085	0.000545996	0.00235239	0.000741524	0.0107343	+++++-++	++++++++
cg02883666	MIR496	-0.00296126	0.000881882	-0.00470374	0.0013665	0.00790429	+-----/-	+----+/-
cg02893799	MS4A4A	-0.00235543	0.000899772	-0.00448152	0.00130773	0.0330071	+-----+-	+-----+-
cg02901136	S100A12	-0.00275991	0.000919188	-0.00470035	0.00138815	0.0182435	+--+--+-	+--++-+-
cg02909097	RAP1GAP2	-0.0027083	0.00086053	-0.00409789	0.0013067	0.0232871	+-+---+-	+-+---+-
cg02920851	PCSK9	-0.00292084	0.000873692	-0.00324564	0.00126962	0.0430449	+-------	+---+-+-
cg02929431	BIN2	-0.00454852	0.00107176	-0.00505078	0.00156425	0.00113471	+-----+-	+-------
cg02929780	OR4D9	-0.00286907	0.000683468	-0.00326939	0.000997232	0.00116339	+--+----	+--+--++
cg02929855	CACNA2D4	0.00317064	0.000954818	0.00415676	0.00137569	0.0202334	+++-++++	++++++++
cg02938045	ABCC11	-0.00269917	0.000911803	-0.00416599	0.0012759	0.0255035	+-----++	+-----++
cg02956806	C9orf167	-0.001421	0.000614715	-0.00372327	0.000956571	0.0182129	+---+---	+-----+-
cg02965712		-0.00391038	0.000922169	-0.00381303	0.00137631	0.00325985	+-------	+-------
cg02991558		-0.00256787	0.000745899	-0.00347257	0.00115304	0.015914	+----+--	+-------
cg03021100		0.00244418	0.000686823	0.00346338	0.00108798	0.00875903	++++++++	++++++++
cg03028031		0.00307707	0.00094378	0.00526423	0.00153774	0.0102276	++++/--+	++++/+-+
cg03031902	ICAM5	-0.000587967	0.000185567	-0.000975755	0.000312859	0.0231306	+-------	+-------
cg03058616		-0.00414498	0.00102968	-0.00694933	0.00157667	8.10707e-05	+-------	+-------
cg03072740	OR10P1	-0.00241665	0.00071164	-0.00400801	0.00103108	0.00222387	+--+----	+--+--+-
cg03074946	PXN	-0.00396308	0.000972876	-0.00689837	0.00143402	1.64252e-05	+-----+-	+-----+-
cg03076094		-0.00169573	0.000644508	-0.00413622	0.000888057	0.00108407	+-----++	+--+--+-
cg03078169	FXYD1	-0.00326978	0.000924163	-0.0034131	0.0013959	0.0341493	+--+--+-	+-----++
cg03084350	PLCD1	-0.00466893	0.000696858	-0.00601093	0.00103727	1.70875e-12	+-----+-	+-----++
cg03087992		0.00293921	0.00121958	0.00667304	0.00188006	0.035063	++++/+++	++++/-++
cg03129014	GJA3	-0.00498859	0.0014583	-0.00637906	0.00222198	0.0216983	+-----/-	+-----/-
cg03145200	IL21R	-0.00280848	0.000897749	-0.00421572	0.00138285	0.0283847	+-----+-	+-------
cg03163545	IFT140;TMEM204	-0.00269647	0.000747352	-0.00222822	0.00106293	0.0469115	+--+--+-	+--++-+-
cg03169180	NLGN2	-0.00199191	0.000718405	-0.00344277	0.00107687	0.0407214	+--++---	+--++---
cg03176810		0.00152364	0.000773547	0.00401652	0.00109272	0.0472	++-+/-++	++++/-++
cg03276408		-0.00117525	0.000330075	-0.00115298	0.000453846	0.0280546	+----+--	+-------
cg03282312		0.00253523	0.000845876	0.00388247	0.00119996	0.0253544	+++++-++	+++-+-++
cg03297731	GDPD3;LOC100271831	-0.00232042	0.000826342	-0.00359382	0.00117573	0.0496591	+--++--+	+--++--+
cg03313271	CUL4A	0.00346273	0.00107929	0.00523142	0.00165704	0.0195784	+++-+-++	+++++-++
cg03339609	LSM14A	-0.00243607	0.000791121	-0.00436739	0.00113817	0.00546723	+-----+-	+-----+-
cg03349397	LY86;LOC285780	-0.00334242	0.00101015	-0.00516135	0.00150144	0.00885895	+---/---	+---/---
cg03350683		-0.00388418	0.00123328	-0.00714326	0.00205507	0.0113215	+--+----	+---++--
cg03372852	LILRP2	-0.00241229	0.000841174	-0.00414624	0.001263	0.0289503	+-------	+---+---
cg03376089	TOM1L2	-0.00197632	0.000535442	-0.00230061	0.000833007	0.0142968	+-----+-	+-----+-
cg03382306		-0.00453358	0.00139051	-0.00747869	0.00208509	0.00708761	+--+--++	+--+--+-
cg03389650		0.00433352	0.00174521	0.0092439	0.00263324	0.03419	+++-/-++	++++/+++
cg03411579		-0.00427886	0.00116043	-0.00641512	0.00171067	0.00150714	+-----+-	+-----++
cg03430348	TUBB4	0.00102246	0.00026561	0.000838897	0.000385333	0.024551	++++++-+	++++++--
cg03439811	FLG2	0.00186898	0.000917842	0.00583	0.00154946	0.0362094	++--+-++	+++++-++
cg03450842	ZMIZ1	0.00264756	0.000835938	0.0039313	0.00123514	0.0202215	+++-+--+	+++-+-++
cg03470671	PRDM11	-0.00220544	0.000672848	-0.00264338	0.000986734	0.0405859	+--+-++-	+--+--++
cg03475044		0.00252843	0.00113061	0.00632084	0.00173199	0.0360454	+++++/++	++++-/++
cg03495773	TACR2	-0.00193858	0.000688537	-0.00373255	0.00100167	0.0120365	+--+----	+-----+-
cg03497133		-0.00353733	0.000984564	-0.0037343	0.00154845	0.0316526	+---/-/-	+---/-/+
cg03513388	PADI3	-0.00236872	0.000721197	-0.00297705	0.00103318	0.0283491	+--+--++	+-----++
cg03523189	INPP5B	0.00465185	0.00146101	0.00688373	0.00216457	0.0196287	+++-+-++	+++-+++-
cg03523740	TXLNA	-0.00282275	0.000599702	-0.00308596	0.000858839	9.82322e-05	+-------	+---+-++
cg03525069	COL13A1	-0.00221372	0.000661949	-0.00309344	0.000980099	0.0146062	+-------	+-----+-
cg03545620	RPS6KA1	-0.0024365	0.000871234	-0.00393716	0.00126993	0.0466181	+---/+--	+---/-+-
cg03557770	FSTL4	0.000832853	0.000398837	0.00264576	0.000662767	0.0193853	++-+++++	++++++++
cg03560586	ASB1	-0.00328917	0.000894711	-0.00352029	0.00127078	0.0145181	+-------	+---+-+-
cg03566142	MT1G	-0.00279799	0.000606611	-0.00322601	0.000866997	9.68936e-05	+--+/-+-	+--+/-+-
cg03566527	GLI2	-0.00371246	0.00118098	-0.00717689	0.00171496	0.00167006	+--+--++	+--+--+-
cg03569507	COPZ2	-0.00344686	0.000902116	-0.0059429	0.00140591	0.000267379	+-------	+------+
cg03575641		-0.00136527	0.000355301	-0.00111862	0.000519701	0.0257237	+---+---	+-----+-
cg03590328	TTYH3	-0.00305567	0.000736956	-0.00234471	0.00113131	0.0133905	+--+--+-	+--+--+-
cg03594515		-0.002017	0.000586329	-0.0026736	0.000843903	0.0118622	+--+/---	+--+/-+-
cg03603593		-0.00107701	0.00037976	-0.00228157	0.000627945	0.0142968	+----++-	+-----+-
cg03609488	ETV6	-0.00329807	0.000842559	-0.0036416	0.00121644	0.00533514	+-+-/---	+---/-+-
cg03611487	LOC100126784;NAV2	-0.00373383	0.00111865	-0.00545805	0.00164041	0.0106206	+--+--+-	+--+--++
cg03639223	ZBTB4	-0.00246455	0.000713075	-0.00268084	0.00108135	0.0386199	+--+--+-	+--+--+-
cg03658852	LRRC37B2	-0.00292303	0.000771796	-0.00250028	0.00114988	0.0283847	+-------	+-------
cg03660500	LHX9	-0.00104892	0.00039092	-0.00219102	0.000627995	0.0258856	+-+---+-	+-------
cg03690812	SH2B3	-0.00262876	0.000648591	-0.00204275	0.000969721	0.0161686	+-++----	+-++--+-
cg03691822		0.00904266	0.00248282	0.00847835	0.00382383	0.0375562	+++-++++	+++-+--+
cg03707118	GP6	0.00183378	0.000497437	0.00213893	0.000757448	0.0130044	+++++++-	++++++-+
cg03717555	CYP26B1	-0.000755495	0.000212542	-0.00101738	0.000298707	0.00543259	+----+--	+-------
cg03772384	CAND2	-0.00204104	0.000671492	-0.00381875	0.00101625	0.00743706	+-------	+--+--+-
cg03801286	KCNE1	0.00209884	0.0006472	0.00288759	0.000912531	0.0180564	+++-+-++	+++-+-+-
cg03860038		-0.00454158	0.000935462	-0.00467819	0.00136181	8.99291e-05	+-------	+--+-+++
cg03866600		-0.00441803	0.000980482	-0.00302095	0.00156257	0.00578537	+--+-+--	+----+--
cg03884572	CUX2	-0.0016292	0.000631134	-0.00303651	0.000926905	0.0471898	+-+---+-	+-------
cg03891598	OSGIN1	0.000580604	0.000206234	0.00100466	0.000306652	0.032254	+++-+-++	++++++++
cg03899510		-0.0038249	0.000992415	-0.00309546	0.00149663	0.0280546	+-----+-	+--+--+-
cg03957898	FLG2	0.00430864	0.00143828	0.00709715	0.00224963	0.0297231	+++++-++	+++++-+-
cg03961010	ZNF365	-0.00178027	0.000826005	-0.00430401	0.00120317	0.0465753	+--+/-++	+---/---
cg03978169	HLA-DPB2	0.00267663	0.00105547	0.00646665	0.00159492	0.00854205	++++-+++	++++-+++
cg04036049	MBD6	-0.00364449	0.000853498	-0.00214434	0.00135162	0.0167773	+--+--+-	+--+--+-
cg04048131		-0.00418473	0.00111795	-0.00430478	0.00181933	0.0242499	+----/--	+----/+-
cg04071398	IL20RA	0.00152973	0.000622006	0.00325485	0.000931504	0.0367922	++++-+++	++++++++
cg04083553	GP9	-0.00191964	0.000778281	-0.00389871	0.00111678	0.0366626	+-------	+-----+-
cg04108706	QSOX1	-0.00197769	0.000613839	-0.00252898	0.000935899	0.0434125	+---+---	+-----+-
cg04122358		0.00817088	0.00259732	0.0120171	0.00396607	0.0283847	++++/-+-	+++-/-++
cg04136748		-0.00296141	0.000728372	-0.00320894	0.0011911	0.00642514	+-----+-	+--+--++
cg04137490	DOCK5	-0.00290084	0.000905338	-0.00499552	0.00133036	0.00517249	+-----+-	+--+----
cg04138746		-0.00106988	0.000386767	-0.0022758	0.000651405	0.0223084	+-----+-	+-+---+-
cg04140974	RNF144B	-0.00277608	0.000660658	-0.00224883	0.000914509	0.00662141	+-------	+-----+-
cg04156850	GRB2	0.00313485	0.00112717	0.00517259	0.00164421	0.0440831	++-++-++	++-++--+
cg04162032	LOC646627	-0.00444329	0.000942187	-0.0056128	0.00132339	1.38484e-05	+-----+-	+-----++
cg04203702	MIR572	-0.00363813	0.000844212	-0.00408635	0.00132688	0.00129023	+-------	+--+--+-
cg04212285	PTPRN2	-0.00339173	0.000831107	-0.00455078	0.00124378	0.000637884	+--+-++-	+--+--+-
cg04214459	PTPRC	-0.00528891	0.0012646	-0.00488231	0.00185729	0.0051353	+------+	+------+
cg04219417	TLR5	-0.00231819	0.000944249	-0.00476659	0.00141575	0.0475302	+-------	+--+----
cg04246138	MYLK3	-0.00284099	0.000802698	-0.00399374	0.0011255	0.00397361	+---+-+-	+-----+-
cg04247967		-0.00156394	0.000419893	-0.00204522	0.000707919	0.010616	+----+--	+-+--++-
cg04254028	TBC1D14	-0.00312661	0.000718715	-0.00141666	0.00108287	0.0174543	+--+/-+-	+-++/-+-
cg04255937	SETD1B	-0.00304067	0.000782843	-0.00440627	0.00120679	0.00113963	+--+----	+--+--+-
cg04260676	GNB1	-0.00288317	0.000851392	-0.00368162	0.00125621	0.0209565	+------+	+--+-+++
cg04276058	IFFO2	-0.00127357	0.000346775	-0.00136257	0.000514728	0.0182129	+------+	+--+----
cg04277821		0.00248497	0.000849666	0.00385108	0.00125681	0.0402747	+++++--+	++++++-+
cg04315771	NUP62;IL4I1;ATF5	-0.00343468	0.00102578	-0.00524775	0.00146114	0.00564442	+-------	+--+----
cg04316537		-0.0192515	0.00573161	-0.0222533	0.0083037	0.0344634	+---/---	+---/---
cg04321224	ITGB2	-0.00411971	0.00102826	-0.0050508	0.00149375	0.00160636	+--+--+-	+--++-+-
cg04330449	NEUROG1	-0.00259963	0.000735892	-0.00375076	0.00104949	0.00377501	+-------	+-------
cg04334723	CALR	0.00277992	0.000781185	0.0023993	0.00112464	0.0498445	+++++-++	+++++-+-
cg04348689	BTBD7	-0.00406771	0.00112444	-0.00449021	0.0017315	0.0227203	+-------	+---+-+-
cg04366994	INPP5A	-0.00190743	0.000758877	-0.00397939	0.00114223	0.0345647	+--++---	+--+---+
cg04370174	SH3TC1	0.00160177	0.000648066	0.00302538	0.000896356	0.0457821	+++-+/-+	+++++/+-
cg04375036	PPP1CC	-0.00163456	0.000506129	-0.00217273	0.000805483	0.0430843	+---+---	+-----+-
cg04379738	POLE2	-0.00263935	0.000519622	-0.00202726	0.000742426	0.000198234	+-------	+--+-+--
cg04383058	PITPNM1	-0.00228467	0.00081865	-0.00463898	0.00124748	0.0128687	+--+/-+-	+--+/-+-
cg04388548		-0.00257161	0.00077817	-0.00498186	0.00112866	0.000567593	+--++---	+--+----
cg04423209	SH2D6	-0.00415358	0.00067763	-0.00649741	0.00105533	5.66349e-12	+-------	+------+
cg04425701	FXYD1	-0.00267438	0.000955618	-0.0044419	0.00140148	0.0408861	+--+--/-	+--+--/-
cg04431254	TTC38	-0.00161462	0.000636951	-0.00318969	0.000910905	0.0319475	+---+-++	+---+-++
cg04440717	JAKMIP3	0.00103669	0.000346349	0.00149916	0.00051621	0.0471918	++++++-+	++++++++
cg04444104		-0.00475147	0.00114507	-0.00736538	0.0017464	9.94743e-05	+-------	+---++--
cg04445427		-0.00442763	0.0012918	-0.00550763	0.0019322	0.0222452	+--+---+	+--++---
cg04469731	APLP2	-0.00368425	0.0010747	-0.00441868	0.00150619	0.0190349	+--+---+	+--++-+-
cg04473912		0.000753315	0.000219948	0.000868511	0.000343995	0.03843	++++++++	++++++++
cg04490211		0.00379438	0.000840879	0.00537412	0.00127232	2.99369e-05	+++-++++	+++++-++
cg04518959	TNIP2	-0.00250721	0.000723621	-0.00327373	0.00111778	0.0177575	+---/---	+---/-+-
cg04523589	CAMP	-0.00356015	0.000758486	-0.00620437	0.00112456	1.09874e-07	+-------	+-----+-
cg04548926		-0.00181039	0.000674532	-0.00325208	0.000996415	0.041148	+-----++	+------+
cg04572930	FOXK1	0.00405823	0.00145852	0.00708403	0.00216826	0.0349401	++++-/-+	+++++/++
cg04603130	GNG7	0.00390319	0.00114562	0.00605801	0.00173503	0.00640383	+++++--+	+++++-+-
cg04603811	ZBTB12	-0.00305586	0.00102213	-0.00480676	0.00153597	0.0315956	+--+/-+-	+--+/--+
cg04626878	PTK6	-0.000884139	0.000382751	-0.00221482	0.0006048	0.031506	+--+--+-	+--++-+-
cg04649530		-0.00279412	0.000790086	-0.00416512	0.00113399	0.00287054	+-----+-	+-----+-
cg04663720	RAB11B	0.000675878	0.000172303	0.000665454	0.00030213	0.01969	+++++-++	+--++-++
cg04666911	LSP1	-0.00209719	0.000819767	-0.00393469	0.00117898	0.0434125	+--+/-++	+---/--+
cg04675475	KCNK15	-0.000822374	0.000243174	-0.00148975	0.000419226	0.00575287	+--+----	+--+--+-
cg04684206		0.00146754	0.000620441	0.00366008	0.0009952	0.0281001	+++++++-	+++-++++
cg04698020		-0.00229329	0.000716352	-0.00397435	0.00106464	0.00547178	+-----+-	+----+--
cg04722215	ARID5A	-0.00272477	0.00070188	-0.00229803	0.00107179	0.0238552	+--+-+--	+--+-+--
cg04724540	ILDR2	-0.00195516	0.0005234	-0.00181428	0.000734651	0.0209819	+-------	+-----+-
cg04728863	TOMM20L	-0.00265065	0.000779578	-0.00647931	0.00117813	7.41537e-06	+-----+-	+-----+-
cg04733856		0.00445568	0.00114068	0.00543529	0.00174792	0.00432716	++++++++	+++++-+-
cg04781075	RILPL2	-0.000674702	0.000195286	-0.000732914	0.000290385	0.0361804	+-+-----	+-+--++-
cg04791390		-0.00560229	0.00171657	-0.00751907	0.00276174	0.0387576	+--+----	++------
cg04805577		-0.00404491	0.00117993	-0.00446219	0.00175851	0.0375562	+-------	+---+--+
cg04811945	CD38	-0.00284369	0.000784053	-0.0026652	0.00109725	0.0285611	+-------	+-----+-
cg04812351	ADAMTS3	0.00212437	0.000903725	0.00544707	0.00136473	0.0134997	++-++-++	+++++-++
cg04861263	FOXB1	0.000842734	0.000278942	0.00126863	0.000427861	0.040587	++++-+++	++++-+++
cg04866357	SNORD18C;RPL4;SNORD18B	0.0036971	0.00101542	0.00456993	0.00155717	0.0118622	++++++++	+++-++++
cg04878826		0.00285895	0.000763584	0.00364547	0.00110523	0.00436475	+++-+-++	+++---++
cg04885396	ABCC1	-0.00418784	0.00100963	-0.00341204	0.0015415	0.0109825	+--++-+-	+---+++-
cg04885881		0.00551837	0.00129351	0.00464101	0.00187974	0.00532368	++++++++	++++++++
cg04892758	A2BP1	0.00391725	0.00096397	0.00260218	0.0014976	0.0246711	++++++++	+++++++-
cg04902811	LOC100270710	0.00190064	0.00051632	0.00271579	0.000745946	0.00208476	+++++---	+++++-++
cg04938966		-0.00229509	0.000692453	-0.00298865	0.00107388	0.0315956	+-------	+-------
cg04965549	LRRC20	-0.00382095	0.00102175	-0.0040659	0.00154422	0.0159269	+-------	+--+----
cg04984052	MAST2	-0.00212349	0.000755553	-0.00322091	0.00105145	0.0487967	+-------	+-------
cg04986555	TMEM61	-0.00440656	0.00118985	-0.00463947	0.00185751	0.0216859	+---/---	+---/---
cg04987734	CDC42BPB	-0.0069761	0.00125597	-0.00658562	0.00184529	3.41413e-06	+-------	+-------
cg04990420	ADORA2A	-0.00302358	0.000744753	-0.00338595	0.00108077	0.00255094	+--+----	+-------
cg04993279		0.00262709	0.000719205	0.00228217	0.00102913	0.03677	+++++--+	+++++-+-
cg05000772	SAMD14	-0.00233173	0.000740745	-0.00326359	0.00114584	0.0393369	+--++---	+--+--+-
cg05013912		-0.00307215	0.000852557	-0.00380684	0.0012703	0.0114775	+-------	+-------
cg05021589	LY86;LOC285780	-0.0035971	0.00109411	-0.00507891	0.00161982	0.0174414	+--+-+--	+-------
cg05022818		-0.00104919	0.000338197	-0.00210254	0.00057361	0.00806979	+---+++-	+--+-++-
cg05025239	RSPO2	-0.00202308	0.00054097	-0.00227176	0.000902325	0.0192357	+-------	+-+----+
cg05027554	RAB40C	-0.00241665	0.000583368	-0.00176253	0.000893295	0.0152215	+--+--+-	+--++++-
cg05035061	ZDHHC7	-0.00212203	0.000599162	-0.00286822	0.000927878	0.0109825	+--+--+-	+-----++
cg05044994	LPP;FLJ42393	-0.00308728	0.000737854	-0.00255054	0.0010289	0.0067394	+-------	+-------
cg05045335	RERE	-0.00260261	0.000873686	-0.00368221	0.00122225	0.0402023	+--+--+-	+--+--+-
cg05089897	DYRK1A	-0.0036547	0.000999475	-0.00420343	0.0015314	0.0159654	+-----+-	+-----+-
cg05095590	MAD1L1	-0.00641154	0.00201202	-0.00876074	0.00306505	0.0360158	+---//--	+--+//--
cg05098037	RPTOR	-0.00300838	0.000791078	-0.00372467	0.00126823	0.00798715	+--+----	+-----+-
cg05131266	C14orf159;SNORA11B	-0.00388974	0.000961625	-0.00464073	0.00146418	0.00243985	+-------	+-----+-
cg05147525	CHD4	-0.002705	0.000648572	-0.00267288	0.000936645	0.00339142	+--+----	+----+--
cg05178291	SAA1	0.00130197	0.000544761	0.00314652	0.000763795	0.00912953	++++/-++	++++/-++
cg05200313	SLC24A4	0.00320471	0.000868136	0.0033653	0.00128082	0.0180564	+++-+-++	+++++-++
cg05204389	PMPCB	-0.00148626	0.000420818	-0.00165785	0.000678129	0.0345711	+--+/+--	+---/-+-
cg05209514	CPM	-0.0038805	0.00104558	-0.00502316	0.00153424	0.00495664	+--+--+-	+--+--++
cg05226125	LOC339524	-0.00261352	0.000870794	-0.00405021	0.00131677	0.0344634	+----+--	+-----+-
cg05257202	UBAC2	-0.00321199	0.00105795	-0.00547332	0.0015558	0.0129119	+-------	+-------
cg05261686	NOD2	0.00490833	0.00128773	0.00422333	0.0019161	0.0257653	+++++/++	+++++/++
cg05264320	CDC27	0.000761401	0.000181418	0.000525401	0.000287639	0.0157598	+++---++	+++-++++
cg05265081	TRIP4	0.00301084	0.000939243	0.00375469	0.00136997	0.0419661	+-++++++	+++++-++
cg05267204		-0.00099289	0.000305662	-0.00147431	0.000493088	0.0250497	+-------	+--+--+-
cg05279866		-0.00244608	0.000842913	-0.00592038	0.00125587	0.00053413	+-----+-	+-----+-
cg05304729	MNDA	-0.00456112	0.00111715	-0.00895665	0.00164054	1.00809e-06	+-+---++	+-----+-
cg05325934	JAZF1	-0.00111935	0.000313659	-0.00104405	0.000479744	0.0462256	+-------	++----+-
cg05343512	OR10AG1	0.0024572	0.00124898	0.00793466	0.00195243	0.0188772	+++-+-++	+++++++-
cg05399785	WDR8	-0.00325187	0.000869495	-0.00656094	0.00136532	4.59169e-05	+-------	+--+--+-
cg05406954	PPM1M	-0.00107888	0.000360817	-0.00190925	0.000558599	0.0175157	+-------	+--+--+-
cg05411199	C6orf145	-0.00231183	0.000740282	-0.00411626	0.00111524	0.00741449	+-----+-	+-------
cg05427488		0.00175989	0.00059596	0.00263016	0.000886177	0.045458	+++-+--+	+++++--+
cg05438719		-0.00183114	0.000696647	-0.00354673	0.000979721	0.0212634	+--++-+-	+--++-++
cg05445008	SAC3D1	-0.00215573	0.000601211	-0.00251703	0.000926233	0.0196853	+-------	+---+---
cg05462339	SIL1	-0.00246916	0.000786714	-0.00568185	0.00121675	0.000357143	+--+--+-	+-----+-
cg05493526	LRRC20	-0.00135674	0.000390702	-0.00187616	0.000561756	0.00772154	+-------	+----+--
cg05497345	ITPRIPL1	0.00225764	0.000550244	0.000877324	0.000843991	0.0406422	++++-+++	++++-+--
cg05544807	DNMT3A	-0.00279578	0.0007608	-0.0044617	0.00115021	0.00110034	+-------	+---+---
cg05556020	REN	-0.00175905	0.000583665	-0.00322947	0.000956617	0.0182435	+--+----	+--+----
cg05564251	SP140	-0.00251909	0.000748867	-0.0042508	0.00108033	0.00208476	+--+--++	+--+---+
cg05608730	C1QTNF2	-0.003771	0.00116615	-0.00513947	0.00168329	0.0230057	+-----+-	+--+--+-
cg05615464		-0.00175071	0.000533375	-0.00206191	0.000773586	0.0408861	+-------	+----+--
cg05627138		-0.00186552	0.000745289	-0.00370173	0.00111754	0.0494714	+-++--+-	+--+--++
cg05638493	SLC25A2	-0.00476784	0.00155745	-0.00677262	0.00237395	0.0456681	+-+-----	+-+-----
cg05638787	DNAJC17;C15orf62	-0.00271307	0.000721315	-0.00271955	0.000959901	0.0107434	+---/---	+---/---
cg05671347	CDC5L	0.000823145	0.000318635	0.00171637	0.000508166	0.0386954	++++-+++	++++-+-+
cg05752118	SLC22A18AS;SLC22A18	-0.0040615	0.000936311	-0.00613782	0.00134872	1.70928e-05	+-----+-	+-----+-
cg05785989		-0.00326001	0.000936223	-0.00470401	0.00138555	0.0067394	+-+-----	+-------
cg05788138	OR5L1	0.00537986	0.00158616	0.00727296	0.00244999	0.0192925	++++++++	+++-++++
cg05788927	LUZP2	0.00368172	0.00114756	0.00585623	0.00177898	0.0147074	++++/+++	++++/-+-
cg05801628	ARSF	0.00460097	0.00153416	0.00730271	0.00240938	0.0375562	++++/+++	++++/+++
cg05829782	VSX2	-0.00110708	0.0002806	-0.00139897	0.000437184	0.00307134	+-------	+-----++
cg05873124	PRKCH	-0.00208882	0.000581565	-0.00226467	0.000917854	0.0290933	+----+--	+-+--++-
cg05889266		-0.00411536	0.000828536	-0.00438115	0.00122446	3.93477e-05	+---/---	+---/-+-
cg05894462	PTPRN2	-0.00236774	0.000734329	-0.00398534	0.00112046	0.00810501	+--+--/-	+-----/-
cg05900955		-0.00287123	0.000813923	-0.00430938	0.0011951	0.00351245	+-------	+------+
cg05905699	TTN	0.00210768	0.000807507	0.00511853	0.00125355	0.00709479	+++++++-	+++++-+-
cg05914150	PIK3R1	-0.00575781	0.000912753	-0.00669006	0.00139106	1.15741e-09	+-----+-	+-----+-
cg05915362	OSTCL	-0.00239617	0.000710311	-0.00387571	0.00104205	0.00383092	+-------	+-------
cg05921889	BMPER	0.00189019	0.000582947	0.00274759	0.000889226	0.0209381	++++++/+	++++++/+
cg05923857	TCF7L2	-0.00252258	0.000771368	-0.00341998	0.00118216	0.0284694	+----+--	+----+--
cg05941027	LIMD2	-0.00298862	0.000856773	-0.00391676	0.00120629	0.00905529	+-------	+-----++
cg05962511		-0.00345139	0.000899279	-0.0038015	0.00126486	0.00648406	+-------	+-----+-
cg05965334	MOBKL2C	-0.00103656	0.000277958	-0.00156342	0.000430858	0.00190324	+---+-+-	+---+++-
cg05968822	TMEM63A	-0.00286861	0.000811922	-0.00354085	0.00122893	0.0165686	+--+---+	+-----++
cg05986623	SCG2	0.00378019	0.00161236	0.00915152	0.00247548	0.0278464	+++-+-++	+++-++++
cg05995496	TRIM10	-0.00262307	0.000743102	-0.00319327	0.00107446	0.0140819	+--+----	+-----+-
cg05996573	IRAK3	-0.00298453	0.000837534	-0.00298985	0.0013013	0.0398878	+---/-+-	+---/-+-
cg06008378	PDLIM7	-0.00220186	0.000573314	-0.00262849	0.000804886	0.00354525	+-------	+--+--+-
cg06009267	EPPK1	-0.00244979	0.00103439	-0.00548465	0.00157613	0.0429795	+----+--	+--+----
cg06062821		0.00166415	0.000542507	0.00276842	0.000853608	0.0218031	++++++++	+++++--+
cg06078467	STK32C	-0.0016037	0.000590015	-0.00319013	0.000945629	0.0312606	+----++-	+-------
cg06079564	HIPK2	-0.00372939	0.00161312	-0.00746997	0.0021644	0.0491852	+----/+-	+----/--
cg06086316	HDAC7	-0.000703837	0.000283686	-0.00168126	0.000493483	0.0422704	+--++---	+--+----
cg06090895		0.00328322	0.000725993	0.0027661	0.00114221	0.0025462	++++++++	++++++++
cg06097077	NLGN1	0.00394075	0.000955661	0.0028014	0.00142972	0.0163053	+++++-++	+++-+-++
cg06122871		-0.00227303	0.00078963	-0.00402764	0.00116423	0.0196182	+-------	+-------
cg06125903	CTSZ	-0.00402505	0.00114093	-0.00593411	0.00176756	0.00659751	+----++-	+----++-
cg06134471	TRIM9	-0.00294234	0.000943082	-0.0049391	0.00148266	0.0163318	+-------	+-------
cg06145669	NR4A3	-0.00367382	0.000986848	-0.00427231	0.00146755	0.0102701	+--+---+	+--+--+-
cg06151074	BAT5	0.00211845	0.000670798	0.00283762	0.00094443	0.0289503	+++++--+	++++++++
cg06164260	BCL6	-0.00243381	0.000696674	-0.00277346	0.00101174	0.0234467	+--+/---	+---/-++
cg06180389	CD53	-0.00375608	0.00093334	-0.00441416	0.00135021	0.00203349	+--++---	+-------
cg06205331	KALRN	-0.0020607	0.00052762	-0.00213581	0.000748924	0.00738462	+--+--+-	+-----++
cg06206626	ASPHD2	-0.00105425	0.000572145	-0.00314657	0.000834624	0.0444915	+-------	+-------
cg06211724	LAMC2	-0.00306677	0.00076582	-0.00188092	0.00114789	0.0316708	+-------	+-------
cg06223736	HDAC4	-0.00414227	0.00103604	-0.00420863	0.00161608	0.00885895	+-------	+--+-+--
cg06246950	SLC35E4	-0.00467676	0.00151241	-0.00636185	0.00224191	0.0443836	+-+---+-	+-----+-
cg06269559		-0.00224333	0.000792894	-0.00418504	0.00117006	0.0165082	+--+----	+-----+-
cg06270401	DYRK4	0.0028155	0.000716486	0.00218233	0.0010317	0.0219118	+++++--+	++++--+-
cg06275059	PCDP1	-0.00122472	0.000370897	-0.00160937	0.000570849	0.0304317	+-------	+----+--
cg06283478	SORCS2	-0.00326994	0.00110884	-0.00563964	0.0016187	0.01633	+--+---+	+--+--+-
cg06321376	STARD4	0.00103266	0.000381934	0.00198591	0.000595319	0.0347514	++-+++++	+++-++++
cg06322432		-0.00234335	0.000588507	-0.00220274	0.000880391	0.0109384	+-----+-	+--+----
cg06326425	GPC6	0.00234003	0.000721574	0.00453638	0.00102277	0.00060822	+++++-++	+++++-++
cg06329491		-0.00230745	0.000795255	-0.0033186	0.00110487	0.0465753	+---+---	+---+-+-
cg06373240	PLEKHF1	-0.00347875	0.00107015	-0.00459521	0.00152058	0.0235778	+--+/-+-	+--+/-++
cg06419268	MAPKAPK2	-0.00369929	0.000934357	-0.00508207	0.00141926	0.0011146	+--+--++	+--+--+-
cg06420834	MYL9	-0.00466322	0.00114768	-0.0032149	0.00181398	0.0240216	+-------	+-+-+---
cg06468347	ITGAE	0.00243468	0.000779325	0.00313101	0.00109737	0.0408051	+++++--+	+++++-++
cg06507987	MAP3K6	-0.00365779	0.000958702	-0.00396333	0.00141053	0.00991888	+-------	+--+----
cg06566627		-0.00290703	0.000797851	-0.00244151	0.00118312	0.045429	+---/---	+-+-/---
cg06570125		-0.0018701	0.000540547	-0.00278259	0.000878637	0.0113215	+-----+-	+---+---
cg06573254	SFXN1	-0.00531673	0.00142528	-0.00816523	0.00213292	0.0010984	+-------	+--+--+-
cg06585734	FYCO1	-0.00314877	0.000790638	-0.00394855	0.00119417	0.00208476	+-----+-	+----+++
cg06586070		0.00156285	0.00053331	0.00276579	0.00083452	0.0244946	+++++-++	++++++++
cg06604199	COMMD7	-0.00306796	0.000785373	-0.00452127	0.00111508	0.000351418	+------+	+-----++
cg06612130		-0.0026754	0.000897843	-0.00437255	0.00131188	0.0214712	+---/--+	+---/-+-
cg06612259	HLA-G	-0.00145197	0.000482477	-0.00245727	0.000783455	0.0300773	+--+/+--	+--+/+--
cg06635797	UHRF1	-0.00187033	0.000702524	-0.00419638	0.00108216	0.0109068	+-------	+-----+-
cg06647068	CHST11	0.00476999	0.00110886	0.00738773	0.00159183	1.4529e-05	+++-+-++	+++-++++
cg06655216		-0.00276187	0.000884669	-0.00384415	0.00135213	0.0414536	+--+/---	+--+/---
cg06661482		-0.000568063	0.000180545	-0.000701811	0.000258634	0.0490981	+-------	+-------
cg06663317	MT2A	-0.00334395	0.000895501	-0.00560842	0.00129199	0.000238063	+-------	+-------
cg06701007	KRTAP4-11	0.00321519	0.000881522	0.00331987	0.00128832	0.0216983	+++-+-++	+++-+++-
cg06706183	GCLC	0.000521996	0.000214526	0.00105986	0.000294604	0.0303483	+++++-+-	+++++-+-
cg06706876	PLLP	-0.00339138	0.00102752	-0.00595455	0.00165499	0.00630245	+--++-+-	+--++---
cg06710195	VAV3	-0.00256773	0.00079924	-0.00372522	0.00119265	0.0208242	+--+--+-	+-----++
cg06710464	BAIAP2	-0.00293722	0.000852546	-0.00412248	0.00133967	0.0139286	+-----+-	+----++-
cg06728103		-0.00256964	0.000723692	-0.00269044	0.00105572	0.0282242	+--+----	+-------
cg06741653		-0.00352618	0.000742082	-0.00557806	0.00112239	7.87527e-07	+--+---+	+-------
cg06752482	C17orf64	-0.00232533	0.000730164	-0.00308658	0.00110028	0.0394422	+-----+-	+-----+-
cg06755438	CCDC108	0.00220094	0.000788908	0.00402524	0.00111233	0.0161268	+++++-++	+++++-++
cg06769116	ZNF238	-0.001841	0.000580765	-0.00276666	0.000896539	0.0244946	++------	+-------
cg06779856		-0.00446329	0.00106328	-0.00524563	0.00164318	0.00142988	+--+----	+---+-+-
cg06788278	RALGPS2	-0.002949	0.000848713	-0.00300352	0.0011994	0.0357565	+---/---	+---/-+-
cg06806711	MS4A1	-0.00340493	0.000896481	-0.00357128	0.00131416	0.0120365	+--+----	+-+++---
cg06807397	SERP2	-0.00323741	0.00090767	-0.00415745	0.00129494	0.00814065	+--+----	+-------
cg06807905	KCNC4	-0.00231353	0.000828536	-0.00516027	0.00122888	0.00352844	+-----+-	+-----+-
cg06814191		-0.000958093	0.000375965	-0.00225735	0.000634684	0.028009	+----++-	+----++-
cg06817454		-0.00287999	0.000943323	-0.00394586	0.00135446	0.0417445	+-++--++	+--+--+-
cg06819296	XKR6	-0.00369207	0.00102051	-0.00570451	0.00151563	0.00176964	+--+--+-	+-----+-
cg06819492	IQCE	0.00104796	0.000287981	0.000997671	0.000449043	0.0375562	++++++++	++++++++
cg06829760	FAM49A	-0.00387015	0.000855681	-0.00658511	0.00123453	4.10457e-07	+-----+-	+--+--+-
cg06850285	UBE2L3	0.00160847	0.000694288	0.00366296	0.000987303	0.0280546	+++++--+	+++++++-
cg06850687		-0.00358231	0.00091626	-0.00477987	0.00139808	0.00195976	+--+----	+-------
cg06854084	NKX2-3	-0.00076556	0.000258587	-0.00112155	0.000381927	0.0472	+----+--	+-------
cg06861011	ACOXL	0.00233751	0.00073983	0.00381117	0.00112394	0.0133979	++-+++++	++-+++++
cg06864083	CCR10	-0.00283104	0.000772378	-0.00344529	0.00111663	0.00832956	+--+----	+-------
cg06867755	CUL3	-0.00259136	0.000902303	-0.00459486	0.00133406	0.020601	+-------	+-----+-
cg06869158	GRIN2D	-0.00274611	0.000786339	-0.00349916	0.00116922	0.0145935	+--+/---	+---/--+
cg06892907		-0.00348963	0.000790976	-0.00377771	0.00113413	0.000546748	+--+----	+---+-+-
cg06894612	RAD51L1	-0.00338269	0.000984061	-0.00399818	0.00143484	0.0244479	+--+-++-	+--++-+-
cg06909469	ITPRIPL1	-0.00110144	0.000306533	-0.00178646	0.000503793	0.00345679	+--+--+-	+-------
cg06909630	SCNN1D	-0.00164954	0.000708403	-0.00368753	0.00106606	0.0472	+-----+-	+-------
cg06912964	SLC25A41	-0.0016514	0.000563796	-0.00295865	0.000905585	0.0268481	+--+----	+--+----
cg06913600	HAAO	-0.00237556	0.000906787	-0.00457067	0.00133919	0.033989	+-----+-	+-----+-
cg06923622	IRX5	-0.000663136	0.00019427	-0.000786742	0.000269131	0.0199857	+-------	+----+-+
cg06942110	INTS1	-0.00265793	0.000689549	-0.00314146	0.000965532	0.00351245	+--+/---	+--+/---
cg06947082	PLEKHG6	-0.00144012	0.000320405	-0.00126094	0.000455503	0.00140095	+---/---	+---/---
cg06962746		-0.000704954	0.000195822	-0.000769193	0.000336911	0.0376387	+--++---	+--+----
cg06974930		-0.00203391	0.000632312	-0.00244837	0.000894583	0.0413766	+-----+-	+-----+-
cg06975311	SIPA1	-0.00183642	0.000484972	-0.0024035	0.00070334	0.00285086	+--+----	+-------
cg06998282	ENPP2	0.000483838	0.000110985	0.000527759	0.000228433	0.00521281	+++++--+	+++++-++
cg07015886	TLR5	-0.00194269	0.000945544	-0.00546127	0.00141579	0.0282242	+----+--	+--+----
cg07035242	UBIAD1	-0.00384107	0.000879681	-0.00617077	0.00124347	3.3054e-06	+---/-+-	+---/-+-
cg07052627	MDK;DGKZ	-0.00200187	0.00066158	-0.00445206	0.00100178	0.000995216	+---/-+-	+---/-+-
cg07078479		-0.00271888	0.000874228	-0.00476547	0.00133692	0.0101383	+-+-----	+-+-----
cg07078732		-0.00331766	0.00070733	-0.00536036	0.00104375	5.02384e-07	+--+----	+--+--+-
cg07086380	TNFAIP8	-0.00285579	0.00084822	-0.00306585	0.00122728	0.0449252	+--+--+-	+--+----
cg07091529	FAM49A	-0.00326782	0.000915637	-0.00485995	0.0013893	0.00423788	+-+-----	+-+---+-
cg07093539	ASPSCR1	0.00304448	0.000902003	0.00356195	0.00137221	0.0382021	+++++-++	++++--++
cg07103129	TFAP2B	-0.00333948	0.000843459	-0.00374524	0.00125173	0.00475947	+--+----	+-+-----
cg07137751	PCNX	-0.00475992	0.00113536	-0.00535005	0.00171964	0.00176964	+---/-+-	+---/---
cg07157107	CHRNA6	-0.00402522	0.00106432	-0.00415669	0.00157049	0.0140715	+-----+-	+---+-+-
cg07173823	C1orf228	-0.00452829	0.000971647	-0.00536778	0.00142604	7.32979e-05	+--++---	+---+++-
cg07175797		-0.00229547	0.00070646	-0.0035736	0.00102875	0.00935604	+-------	+-----+-
cg07196577	MYBPHL	-0.00276795	0.000887407	-0.0044257	0.0012838	0.0128706	+--+--+-	+--++-+-
cg07202981		0.00313911	0.000818241	0.0022697	0.00127475	0.0408861	++++++-+	++-++--+
cg07239938	ELANE	0.00250076	0.000898	0.0043186	0.00127276	0.0267628	+++++-++	+++++-++
cg07248017	SH3TC1	-0.00221666	0.000747931	-0.00370426	0.00104559	0.0139423	+--+/---	+--+/---
cg07265743	TBX4	-0.00189296	0.000566356	-0.0024099	0.000883935	0.0329847	+--+----	+-------
cg07292140		0.00244325	0.000695037	0.00283565	0.00101663	0.0203725	++++/-++	++++/+-+
cg07305776	FKBPL	0.00417616	0.00138202	0.00619794	0.00207074	0.0386199	++-++++-	+++++-++
cg07370087		0.00139602	0.000598799	0.00344028	0.000944148	0.0317405	++--++++	+++-++-+
cg07372520		-0.0020331	0.000583825	-0.00231652	0.000914387	0.0336291	+--+---+	+-----++
cg07391141		-0.00223746	0.000762995	-0.00399155	0.00113297	0.0154226	+---+---	+-------
cg07394201	LOC388946	-0.00208454	0.000604787	-0.00232946	0.0008997	0.0332001	+---/---	+---/---
cg07409471	TBCD	-0.00268187	0.000975885	-0.0053165	0.00143367	0.0140715	+------+	+-----+-
cg07434082	ARHGEF7	-0.00308278	0.000773021	-0.00279694	0.00107268	0.00905529	+-------	+------+
cg07467649	BAZ1B	-0.00287348	0.00069044	-0.00375305	0.000969371	0.000278885	+-+-----	+-----+-
cg07495704		-0.00226872	0.000734841	-0.00410493	0.00107251	0.00547178	+--+----	+--+----
cg07502661		-0.00326028	0.000965236	-0.00358206	0.00137419	0.0373861	+-----+-	+---+-+-
cg07507493	UCKL1;MIR1914;MIR647	-0.00531545	0.00134736	-0.00437669	0.00196949	0.018175	+-++----	+-+---+-
cg07546943	AGAP1	-0.00119911	0.000857568	-0.00548967	0.00126102	0.0159654	+--+----	+--+----
cg07548372	NFATC4	-0.00167882	0.00105226	-0.00707955	0.00168174	0.0195574	+----+--	+-------
cg07549715	GNRH2	-0.00268406	0.000923587	-0.00435552	0.00133539	0.028374	+--++---	+-----+-
cg07571951	HSPB1	-0.00233642	0.000610006	-0.00428147	0.000887309	3.27495e-05	+---+---	+-------
cg07598370	OR8U8;OR5AP2	0.0030614	0.000932256	0.00368499	0.00144418	0.0486138	++-++/++	+++++/++
cg07604700	C17orf76	-0.00277253	0.00091476	-0.00393001	0.00136771	0.0465753	+---+---	+---+---
cg07610169		-0.00256279	0.000830796	-0.00343171	0.00122888	0.0483176	+--+----	+--++---
cg07628631	KIAA1033	-0.00162465	0.000563244	-0.00330047	0.00101723	0.0304528	+-------	+-------
cg07635132	DCTPP1	-0.00297971	0.00128456	-0.00760548	0.00197123	0.0195574	+---/+++	+---/+--
cg07675337	DEPDC7	-0.00114744	0.000372117	-0.00179841	0.000614757	0.0387576	+-+-----	+-------
cg07675998		-0.00387339	0.000900763	-0.00442953	0.00138408	0.0010453	+----+--	+----++-
cg07683636	NHEJ1	-0.00275452	0.000773663	-0.00469974	0.00108564	0.000392045	+-----+-	+-----++
cg07685786	S100B	-0.00349438	0.00115532	-0.00535753	0.0016715	0.0255142	+--+-++-	+--+--+-
cg07693617	PRKCZ	-0.00194752	0.000672672	-0.00327807	0.00102952	0.0338904	+------+	+-+----+
cg07714319	FAM49A	-0.00302734	0.000861431	-0.00469463	0.00130053	0.00358174	+--+--+-	+--++-+-
cg07719512	SLC11A1	-0.00310924	0.000664067	-0.00338999	0.000972609	0.000144524	+-----+-	+---+-+-
cg07725183	NOTCH4	-0.00273679	0.00100875	-0.00505838	0.00142212	0.0212648	+--++---	+--++---
cg07752613	EIF2C2	-0.00282668	0.000729802	-0.00288271	0.0010669	0.0103497	+--+--+-	+-----++
cg07785556		0.00177011	0.000611195	0.00271939	0.000895751	0.0445327	+++++-++	+++++-++
cg07797660	PRDM16	-0.00237424	0.000801868	-0.00396838	0.00116561	0.0190349	+-------	+---+---
cg07812957		-0.00302741	0.000753036	-0.00350515	0.00110416	0.00260347	+-------	+-------
cg07813265	CDC14A	-0.00248619	0.000750379	-0.00318058	0.00114389	0.0317517	+-------	+-------
cg07818422	WDFY2	-0.00110814	0.000356244	-0.00180612	0.000611501	0.0351026	+++-----	+-+--++-
cg07819926	C7orf55	0.000456192	0.000182939	0.000872692	0.000250776	0.0359882	+++++-+-	+++++---
cg07824483	MAFG	0.00234474	0.000681721	0.00240876	0.000951599	0.036993	+++-+--+	+++-+-++
cg07835154	NCOR2	-0.00265397	0.000744863	-0.00524985	0.00111905	0.000113655	+---+++-	+---+-+-
cg07884764	CCDC88B	-0.00357289	0.000884687	-0.00536435	0.00132563	0.000246485	+--+++--	+--+++--
cg07891533		-0.00207891	0.000741377	-0.0035751	0.00110689	0.0363399	++-+----	+--+----
cg07896667	WNT5B	-0.00459341	0.000803422	-0.00533214	0.00127414	2.5899e-07	+--+-+--	+--+----
cg07905055	TRIM43	0.00260931	0.000748837	0.00462598	0.00108962	0.000612677	+++-/+++	++++/--+
cg07917901		0.00269603	0.000875286	0.00361073	0.00124904	0.0413002	++++++-+	++++++++
cg07978304	KIF26B	-0.00259327	0.000825245	-0.00359992	0.00128163	0.0422585	+-----+-	+-+---+-
cg07994696	LITAF	-0.00247222	0.000898795	-0.0057647	0.00133188	0.00255094	+---+-+-	+---+---
cg08003102	SPARCL1	0.00234544	0.00081333	0.00378834	0.00125308	0.046464	++++++++	+++-+-++
cg08020051	GPAA1	-0.00101315	0.000271647	-0.00116665	0.000432251	0.0144937	+---+---	+-------
cg08027001	SLC30A4;C15orf21	-0.000601893	0.000215669	-0.00123952	0.000360669	0.0243256	+--+----	+--+----
cg08033003	LOC146336	-0.00460587	0.00129618	-0.00575138	0.00208483	0.01969	+--+----	+--+----
cg08036172	MGLL	-0.00259549	0.000711332	-0.00298571	0.00106559	0.0145935	+--+----	+-------
cg08038178		0.00420025	0.00132011	0.00684148	0.00189761	0.00790429	+++-+-/+	+++-++/+
cg08051604	MEG3	-0.00198368	0.000797992	-0.00556487	0.00125762	0.00312769	+-----++	+-----+-
cg08052292	ARHGEF3	-0.00277611	0.000807268	-0.0033046	0.0011609	0.0218031	+-----/-	+-----/-
cg08066875		-0.00280667	0.000726595	-0.0041486	0.00106513	0.000630289	+------+	+-----+-
cg08080174	ZFHX3	-0.0029036	0.000847981	-0.00387487	0.00130734	0.0181265	+--+--++	+--+--+-
cg08088161	HSPBP1	-0.00309688	0.000873686	-0.00406874	0.00124438	0.0076264	+-------	+-----+-
cg08091328		0.0050469	0.00166323	0.00844305	0.0024657	0.015859	++++/++-	++++/+-+
cg08106792	S100A6	-0.00177327	0.000627865	-0.00323692	0.000872784	0.0124381	+--+/-++	+---/-++
cg08111960	MS4A3	-0.0025611	0.000720207	-0.00251371	0.00108403	0.0393369	+--+--+-	+-----++
cg08134678	ARHGAP9	-0.00347891	0.000904207	-0.00457307	0.00138628	0.00322184	+--+--+-	+--+--++
cg08145698	JPH3	-0.000984431	0.00026943	-0.00116749	0.000384495	0.00952658	+-------	+---+---
cg08153651		-0.00113086	0.000393222	-0.00209322	0.000655588	0.0344634	+-----++	+------+
cg08157292	PPP1R7	0.00301603	0.00096677	0.00426043	0.00143665	0.0338693	++++++-+	+++++-++
cg08170911	PRKCD	-0.00197508	0.000576661	-0.00212747	0.000835317	0.0372542	+--+----	+--+--++
cg08173709	FOXP1	-0.00287915	0.000819952	-0.00492294	0.00120662	0.000965211	+-------	+-----+-
cg08179817		0.00402184	0.00165226	0.0101138	0.00245844	0.00860503	+++++---	+++++-++
cg08180187	SOD3	-0.00309781	0.000823896	-0.00373166	0.00120391	0.00652985	+--+----	+--+--+-
cg08198187	AMN1	-0.00363672	0.00120271	-0.00550017	0.00173521	0.027501	+-------	+-------
cg08202402	HDAC4	0.00462754	0.00144449	0.00706462	0.00213803	0.0145385	++++//++	++++//+-
cg08243524	DENND1C	-0.00344018	0.00106609	-0.00688183	0.00153541	0.000554609	+--+--+-	+--+----
cg08250879		0.00937433	0.0022144	0.00774037	0.00316956	0.00617074	++++/+++	++++/-++
cg08251248		-0.00252941	0.000905273	-0.00447513	0.00130271	0.0242499	+---/--+	+--+/+--
cg08260313		-0.00107451	0.000273292	-0.00101348	0.000493321	0.0237674	+-+---+-	+-+---+-
cg08280936	ZNF783	-0.00225029	0.000514344	-0.00236459	0.000758395	0.00100585	+--+---+	+-++--++
cg08309251	ITGB2	-0.00281537	0.000965137	-0.00465444	0.00140137	0.0246711	+---+-+-	+---+-++
cg08315613	SMARCA4	-0.0023386	0.000607414	-0.00278946	0.00086778	0.00392358	+--+----	+--+----
cg08327428		0.00316552	0.000923217	0.00369228	0.00137156	0.0289503	+++-+-++	+++-+-++
cg08330349	SNX20	-0.000330539	0.000133568	-0.000819234	0.000244016	0.0471898	+-------	+-------
cg08376310	KCNQ1	-0.00233625	0.000934154	-0.00567794	0.00140505	0.0094829	+-+++---	+------+
cg08386137		0.00402908	0.00134626	0.00677264	0.00214678	0.0298886	+++-++++	+++-++++
cg08402850	HAL	-0.00284688	0.000720195	-0.00374407	0.00102942	0.00100637	+--+--+-	+---+-+-
cg08429256	SLC16A3	-0.00228995	0.000854632	-0.00412752	0.00123508	0.0357211	+---+--+	+---+-+-
cg08430329	NOTO	-0.000703953	0.00044596	-0.00250951	0.000651724	0.048256	+-+--++-	+-------
cg08432509	RTEL1	-0.00339711	0.00102368	-0.00654546	0.00156691	0.00113007	+----++-	+-----+-
cg08435683	SLC23A2	-0.00413491	0.00134027	-0.0063572	0.00204153	0.0272595	+--+--++	+-----++
cg08436467	GNRH2	-0.00172504	0.000564643	-0.0032393	0.000877307	0.00830087	+--+--+-	+--+--+-
cg08447373		-0.00284045	0.000665912	-0.00436556	0.00100628	4.64421e-05	+--+--+-	+--++-+-
cg08458637	TSNAX-DISC1	-0.00348345	0.000884132	-0.00247779	0.00129897	0.0278464	+--+----	+-++--+-
cg08462501	TBC1D1	-0.00317522	0.000995748	-0.00430152	0.00150337	0.0356903	+--+----	+-----+-
cg08465510	SLC26A11;SGSH	-0.00108241	0.00033208	-0.00154646	0.000522484	0.0257671	+-----+-	+-------
cg08469255	DDR1	-0.00295583	0.000757266	-0.00333429	0.00116313	0.00717239	+-------	+-------
cg08493959	OBSL1;INHA	-0.00305256	0.00103642	-0.00584989	0.00154495	0.00816983	+-------	+-----+-
cg08521187		-0.00266184	0.000838498	-0.00346821	0.00121466	0.0370925	+--+--+-	+--+--+-
cg08536358	PDHA2	0.0032865	0.000752911	0.00401111	0.00118321	0.000547753	++++++++	+++++-++
cg08556772	COL4A2	0.00317484	0.000928703	0.00357021	0.00139005	0.0365273	++++++++	++-+++++
cg08584947		0.00309858	0.000902299	0.0038224	0.00131004	0.0193378	+++-+-++	+++-+-++
cg08587504	LOC647979	-0.00326196	0.000747229	-0.00389855	0.00110511	0.000379717	+--+--+-	+--+--+-
cg08591048	RIMBP3C;RIMBP3B	-0.00197329	0.000747263	-0.00367597	0.0010825	0.0340706	+---/--+	+---/-+-
cg08621773		-0.00231033	0.000661002	-0.00239026	0.000982307	0.0381316	+--+--+-	+--+--+-
cg08640498	INHBC	-0.00186246	0.000619708	-0.00377039	0.000949704	0.00449317	+--+--++	+-------
cg08654091		-0.00363868	0.00118109	-0.00597877	0.00172653	0.0133979	+---+---	+---+-+-
cg08660562	IRAK3	-0.0034866	0.001021	-0.00402635	0.00158725	0.0385733	+-----/+	+-+---/-
cg08672999	ZNF836	-0.00515716	0.00158073	-0.00668329	0.00244474	0.0382944	++------	+-------
cg08687515	ZNF329	-0.000678654	0.000184016	-0.000744357	0.000284125	0.0182942	+-+-+---	+---++--
cg08691235	TTN;MIR548N	-0.00297834	0.000912563	-0.00370136	0.00136246	0.039274	+-+---+-	+-+---+-
cg08698943		-0.00635237	0.0011514	-0.00603526	0.00173279	5.25749e-06	+--+----	+--++---
cg08727202	MPST;TST	-0.00258423	0.000609007	-0.00287572	0.000907677	0.00129404	+--+----	+-----++
cg08729908		-0.00328943	0.000775068	-0.00215955	0.00123887	0.0152292	+--+/---	+-++/-++
cg08736813	TTN;MIR548N	-0.00539587	0.00115816	-0.00575196	0.00171687	0.000225664	+-----+-	+-----+-
cg08757670	JARID2	-0.00199035	0.000585075	-0.00286911	0.000909572	0.0131749	+--+--+-	+--+----
cg08774868	SEMA3C	-0.00123325	0.000524553	-0.00326627	0.000855999	0.0207535	+------+	+-------
cg08796240	VAC14	-0.00436781	0.00120191	-0.00457788	0.00188079	0.0280546	+-+-----	+-----+-
cg08799727	SEMA3C	-0.00215087	0.000760827	-0.00330012	0.00107796	0.0475301	+--++++-	+------+
cg08841048	ZNF428	-0.00297813	0.00109044	-0.00541333	0.00155269	0.0242499	+---+-+-	+--+--+-
cg08852641	CYP2B6	0.00290976	0.00110644	0.00738958	0.00169288	0.00290243	+++-+-+-	++++++++
cg08858426		-0.00246671	0.000701144	-0.00297143	0.00107801	0.0215466	+--+--+-	+--+--+-
cg08870587	SHANK2	-0.00422909	0.00116063	-0.0043853	0.00185566	0.0303483	+--+----	+--+----
cg08886482	TMEM201	0.00603612	0.00204989	0.00931034	0.00316444	0.0481383	++-++-++	++-++-++
cg08890418	KIF17	-0.00220015	0.00059287	-0.00165963	0.000838906	0.043396	+--+/---	+-++/---
cg08906246	STK32B	-0.00371492	0.00123955	-0.00597278	0.00203515	0.0447023	+----+--	+---++--
cg08907118	GTF3C1	-0.00208106	0.000653722	-0.0030535	0.00100358	0.0257463	+-------	+-----+-
cg08929197	ZDHHC14	-0.00289743	0.000703649	-0.00185608	0.001066	0.0214712	+--+--+-	+-+-+-+-
cg08969925		0.00364304	0.00123	0.00647532	0.00177781	0.0112214	+++++-++	+++++-++
cg08981626		0.00235652	0.000802828	0.00377347	0.00123061	0.0393636	+++-+++-	+++-++++
cg08987506	PDHB	0.000515111	0.000222276	0.00114546	0.000324884	0.0418508	++++-+++	++++-+++
cg09003057	CCDC88C	-0.0023742	0.000748719	-0.0030574	0.00108549	0.039768	+-----+-	+-------
cg09012594	NEBL	-0.00545645	0.00136887	-0.00535115	0.00203475	0.00874042	+--+--/-	+--+--/+
cg09018739	CPNE2	-0.00515387	0.000909865	-0.00862538	0.00134039	1.2127e-11	+--+--+-	+-----+-
cg09099177	CLN6;CALML4	-0.00246388	0.000702265	-0.00292045	0.00106031	0.0220643	+-------	+---+---
cg09121339		-0.00552351	0.00089506	-0.00717137	0.00127302	6.27523e-11	+--+/-+-	+---/-+-
cg09142405		-0.00404162	0.00102257	-0.00247457	0.00158259	0.0387576	+--+----	+-+-----
cg09145690		0.0026328	0.00100457	0.00514832	0.00152512	0.0367556	++++/++-	++++/++-
cg09152259		0.00417407	0.0012868	0.00592776	0.00197156	0.0245286	+++++-++	+++++++-
cg09159285	KLHL21	-0.00574924	0.00144331	-0.00767442	0.00217477	0.00118066	+-------	+---+-+-
cg09160123	HIVEP3	-0.00270446	0.000780954	-0.00451524	0.00110341	0.0010453	+-----++	+-----++
cg09184429	KCNQ2	-0.00147754	0.000428431	-0.00198986	0.000633557	0.0123068	+-------	+--+-+-+
cg09199486		-0.0025283	0.000547433	-0.00525689	0.000800222	5.91451e-10	+-----+-	+------+
cg09255910	HLX	0.00164833	0.000612634	0.00282969	0.000877721	0.0440831	++-++--+	+++++-++
cg09264489	PLEKHA6	-0.00260381	0.000840387	-0.00386522	0.00114098	0.0150731	+---/-++	+---/-++
cg09302474	PIK3R5	-0.00279694	0.000831036	-0.0031539	0.00123214	0.0408861	+-------	+-----+-
cg09303642	NFE2	0.00229526	0.000718709	0.00372202	0.00102127	0.00709667	+++++--+	+++++-+-
cg09317371	CPNE2	-0.00313785	0.000691266	-0.0026361	0.00102014	0.00175607	+--+--+-	+-----+-
cg09363128		-0.00120383	0.000645303	-0.00365938	0.000932749	0.0302682	+--+----	+--+----
cg09363342		-0.0045353	0.0012258	-0.00565033	0.00180828	0.00717239	+---/---	+---/-+-
cg09364988	ARHGAP25	0.0034003	0.000939002	0.00298995	0.00135144	0.0394927	+++-+-++	+++-+-++
cg09366519	HSD11B1	-0.00162832	0.000540336	-0.00288119	0.000826793	0.0143274	+--+--+-	+--+--+-
cg09374949	ISYNA1	-0.00139315	0.000367643	-0.00132933	0.000535568	0.0181137	+-------	+--+----
cg09387914	ELOVL5	-0.00284679	0.000896231	-0.0050021	0.00138145	0.00772969	+--+---+	+-----+-
cg09410308	TFF2	-0.00102346	0.000334268	-0.00165001	0.000578283	0.0456178	+--+--+-	+-++--+-
cg09425279		-0.00298512	0.000820841	-0.00340798	0.00119567	0.0138875	+-----+-	+--++---
cg09473207	RBM16	-0.00284254	0.000774992	-0.00237592	0.00119049	0.0466181	+-+-----	+-++----
cg09476997	SLC9A3R2	-0.0031773	0.000806363	-0.00325185	0.00128792	0.0117262	+-------	+------+
cg09501314		0.00167732	0.000472028	0.00267648	0.00082586	0.00790429	++++++++	++++++++
cg09516349	SSBP4	-0.00212697	0.000744738	-0.0032284	0.00105999	0.0466181	+--+----	+--+--+-
cg09522962	MIR520F	-0.00243472	0.000786621	-0.00385505	0.00123743	0.0266425	+---/+--	+---/---
cg09562240	ZNF576;IRGQ	-0.00096176	0.000303556	-0.00134281	0.000484604	0.0429952	+-------	+-------
cg09619271	IGFBP3	-0.00247109	0.000679693	-0.00252941	0.00100151	0.024349	+---++--	+----+-+
cg09619347	CCDC88B	-0.00202853	0.000558192	-0.00274128	0.000917427	0.0108935	+--+/---	+--+/---
cg09642075	PML	-0.00238621	0.000797379	-0.00383535	0.00120981	0.0289503	+--+--++	+--+--+-
cg09653641	CDK6	0.0036851	0.0012458	0.00605971	0.00186962	0.0268481	+++-+-+-	+++-+-+-
cg09668244		0.00561735	0.00185133	0.00965279	0.00261519	0.00867273	++++/-++	+++-/-++
cg09678939	ZC3H12D	-0.00545862	0.001539	-0.00714282	0.00222212	0.00840447	+--++-+-	+---+-+-
cg09712464		-0.00323286	0.000851357	-0.00365155	0.0012018	0.0067394	+--+----	+--+----
cg09732255	MYT1L	0.00237767	0.000841992	0.00407351	0.00125855	0.0345711	++++-+++	++++++++
cg09763644	PIGR	-0.00365855	0.000945375	-0.00256293	0.00144811	0.038381	+----++-	+---+++-
cg09766547	NOD1	-0.00383322	0.00153487	-0.00888568	0.00230072	0.0145935	+----/--	+----/+-
cg09793700	RAET1G	-0.00119301	0.000380484	-0.00179013	0.000573105	0.0243994	+--++---	+--+----
cg09802688	TRAF3IP3	-0.00346534	0.000903943	-0.00420278	0.00131886	0.00442326	+----/--	+----/--
cg09807356	GALNS	-0.00523093	0.00134977	-0.00653748	0.00212058	0.00491523	+----+-+	+----+++
cg09810078	DDR1	-0.00450249	0.00130918	-0.00649051	0.0020288	0.0111388	+--+----	+--+----
cg09832613	SDK1	0.0037717	0.00128537	0.00633275	0.00184783	0.0190349	+++++-++	+++++-++
cg09849319	LPCAT1	-0.00382871	0.00111851	-0.0054101	0.00164067	0.00947152	+-+-----	+-+---+-
cg09855544	ZFAT	-0.00342919	0.0010713	-0.00536392	0.00173017	0.0223084	++--//--	+---//--
cg09867157	BAT3	-0.000459966	0.000118894	-0.000639478	0.000217576	0.00687013	+--+----	+---+++-
cg09868768	ASPRV1	-0.00322784	0.0008738	-0.00565746	0.0012708	0.000181028	+--+--/+	+--+--/+
cg09893871	PRR18	-0.00200318	0.0005465	-0.00165707	0.000758294	0.0372941	+--+----	+--++---
cg09911083	KDM6B	-0.00212782	0.000656956	-0.00309566	0.001036	0.0255246	+---++--	+---++--
cg09940677	CDC42BPB	-0.00374891	0.000699325	-0.00443534	0.00103533	7.87527e-07	+-------	+-------
cg09954820	ADH7	0.0015402	0.000766736	0.00413355	0.00110314	0.0387211	++++/-++	++++/+++
cg10003284		-0.00683062	0.00188592	-0.0110372	0.00274127	0.000831288	+---//+-	+--+//--
cg10037068	WIPF1	-0.00214741	0.000760569	-0.00351681	0.00109366	0.0361586	+-----+-	+-----++
cg10054641	TMEM71	-0.00416692	0.00123284	-0.00535312	0.00179956	0.0195574	+--+--+-	+--+--++
cg10059536	MIR203	-0.00267617	0.000810598	-0.00424197	0.00140837	0.0215466	+++--/--	+++--/--
cg10099304	TLE6	-0.00199122	0.0005387	-0.00232707	0.000823427	0.0128037	+--+----	+--+----
cg10101600	THADA	-0.00228511	0.000709849	-0.00301605	0.00110806	0.0421415	+--+----	+--+----
cg10111352	ABCC1	0.00249998	0.000738833	0.00341409	0.00104237	0.0107432	+++-+-++	+++-+-+-
cg10136168	POMT2	0.00204564	0.000765753	0.00370303	0.00115142	0.0461092	+-+-+-++	+++-+-+-
cg10143220	MPG	-0.00415408	0.00152293	-0.00711743	0.00223633	0.0449591	+--+/--+	+---/+++
cg10154812		-0.00367054	0.000939374	-0.00296691	0.0014829	0.0267604	+-------	++-+----
cg10166888	ALG9	-1.20148e-05	0.000130624	-0.00102278	0.000243379	0.0435471	+------+	+-------
cg10168330	PTK2B	-0.00398654	0.000957774	-0.00447074	0.00138217	0.00143818	+--+----	+--+----
cg10170847		-0.00271008	0.00106376	-0.00546483	0.00150843	0.0242499	+--+---+	+--+----
cg10172783	NAGS;PYY	-0.00258036	0.000700079	-0.00325563	0.00107409	0.00885574	+-------	+--+--+-
cg10181192		0.00347921	0.000928743	0.00447238	0.00137079	0.00468683	+++++-++	++++++++
cg10189763	MUC7	0.00532924	0.0018156	0.00932172	0.0028648	0.0273911	+++-++++	+++-++++
cg10190509	CCL16	0.00169547	0.000472587	0.00237042	0.000747591	0.00840005	+++++-++	++++++++
cg10198479		-0.00469652	0.0014393	-0.00580341	0.00220188	0.0447023	+-------	+-----+-
cg10256468	GYG1	-0.00261968	0.000786686	-0.00547418	0.00111546	9.59485e-05	+--+/-+-	+---/-+-
cg10274364	MAEA	0.000429059	0.000150243	0.000761636	0.000233031	0.0305499	++++--++	++++-+++
cg10296301	PACRG	0.00109899	0.000435759	0.00249919	0.000716852	0.0339568	++++-+++	++++-+-+
cg10307145		-0.00136554	0.000454798	-0.00258661	0.000694268	0.00844842	+--+-+--	+--+---+
cg10309609	TOP1MT	-0.00328269	0.000722683	-0.00368955	0.00111547	0.000368325	+-------	+-----+-
cg10318258	RIPK3	0.00221474	0.000724278	0.00294704	0.00104168	0.0476212	+++++-++	++++++++
cg10338124		-0.0016562	0.000450416	-0.00197335	0.000670686	0.0107432	+---+---	+---+---
cg10345404	PTK2B	-0.00257165	0.000589536	-0.00342235	0.000933614	0.000267379	+--+/+--	+--+/+--
cg10354134	MYBPC3	-0.00129577	0.000270768	-0.000978495	0.000425531	0.00124285	+-------	+--+----
cg10381071	TLE3	-0.00306285	0.000824992	-0.00461091	0.00128548	0.00222239	+--+----	+--+--+-
cg10386431	AK5	-0.00505122	0.00124742	-0.00556907	0.00192962	0.00460551	+-----+-	+--+----
cg10399944	AANAT;UBE2O	-0.0020284	0.000468792	-0.00236351	0.000668285	0.000421469	+-------	+---+-+-
cg10401362	DNAJB6	-0.00453719	0.000957922	-0.00598321	0.00146738	2.10147e-05	+--+----	+----++-
cg10415354	CDYL2	-0.0021694	0.00054263	-0.00283786	0.000853923	0.00191924	+---+---	+-----+-
cg10426893	SMPD3	0.00326906	0.00101316	0.00494671	0.00149299	0.0137208	+++-+-++	+++-+-++
cg10481072	CDK6	0.00432462	0.000977219	0.00840158	0.00152664	2.72495e-07	+++-+-++	+++-++++
cg10496840		-0.0025928	0.000935189	-0.00455754	0.00134673	0.0280281	+-------	+-----+-
cg10503842		-0.00255274	0.000871385	-0.00387193	0.00130852	0.0479359	+--+/+--	+--+/+--
cg10511850	ST6GALNAC3	-0.00184781	0.0005291	-0.00220478	0.000873122	0.0333281	+---+---	+---+---
cg10516886	CD53	-0.0025376	0.000780126	-0.00344019	0.00112871	0.0222452	+--+--++	+--++-+-
cg10531986	FNBP1	-0.00238438	0.00086308	-0.00511842	0.00129407	0.0075792	+-------	+-------
cg10578938	CYFIP2	-0.00280868	0.00104605	-0.005569	0.00152222	0.0176768	+------+	+--+---+
cg10583893	ZNF808	-0.00382659	0.000947033	-0.00447371	0.00136735	0.00191924	+-+-/---	+---/-+-
cg10589330		0.00154826	0.000530297	0.00266135	0.000788676	0.0219465	+++-+-++	+++++-++
cg10614021	GRIN2B	-0.000962027	0.000363336	-0.00195914	0.000547182	0.0225325	+-+-+---	+---+---
cg10622911		-0.00244842	0.000711775	-0.00347699	0.00104429	0.00840005	+---+---	+---+-+-
cg10623219		-0.00288012	0.00104266	-0.00671057	0.00154457	0.00234827	+--+----	+--+--+-
cg10639435	ZNF250	-0.00419496	0.00103322	-0.00585102	0.00151661	0.00039748	+-++----	+-++----
cg10696062	WNT5B	-0.00340767	0.000855393	-0.00276644	0.00130231	0.0188943	+--+-++-	+--+-++-
cg10700718	MYOM2	-0.00482767	0.00120369	-0.00405305	0.0018466	0.0159654	+----+--	+-------
cg10753889	APOA1	-0.00137248	0.000431277	-0.00203727	0.000675499	0.0271805	+--+----	+--+----
cg10795738	RXFP3	-0.00146087	0.000403727	-0.00143158	0.000592054	0.0296004	+---+---	+--+----
cg10825530	SOX6	-0.00400203	0.00138906	-0.00823197	0.00207454	0.00578537	+-----+-	+-----++
cg10829227	PRKD2	-0.00221904	0.000628505	-0.00345733	0.00097684	0.00421872	+-------	+----+--
cg10874314	PTPRE	-0.00272757	0.000975826	-0.00432169	0.00140042	0.0479478	+------+	+-+---+-
cg10900641	HCCA2;LOC402778	-0.00432032	0.000980439	-0.00690379	0.00151924	1.4529e-05	+--+--++	+-----++
cg10944833	NUP153	-0.00300119	0.00065348	-0.0038505	0.000999432	7.22496e-05	+-------	+---++--
cg10946435	KCNN3	-0.00342297	0.00071506	-0.00271424	0.00103826	0.000713465	+--+----	+--+--++
cg10950593	CYTH3	-0.00258743	0.00084583	-0.00382012	0.00122102	0.0280015	+--+---+	+---+-+-
cg10967866	INPP5A	-0.00417175	0.00109399	-0.00515032	0.00171627	0.00695715	+-------	+----+++
cg10972127	SOBP	-0.00217515	0.000829545	-0.0044307	0.00125582	0.02634	+-------	+-----++
cg10975863	RAD51L1	-0.00448534	0.00117851	-0.00756258	0.00177305	0.000246485	+--+--/-	+-----/-
cg10976218	RASA3	-0.00226522	0.000796058	-0.00379251	0.00116487	0.0318434	+--+----	+--+---+
cg10991454	LCLAT1	-0.00298819	0.000888531	-0.00456448	0.00131895	0.00757363	+--+--+-	+-----+-
cg11007075	PEBP4	-0.0043216	0.00126174	-0.00519195	0.00191137	0.0281863	+--+----	+--+--+-
cg11027221	UNC93B1	-0.0030471	0.000753749	-0.00457657	0.00107463	0.000123245	+-------	+-----+-
cg11064521	PAQR5	-0.0030809	0.00062829	-0.0048332	0.00092616	1.72143e-07	+-------	+-------
cg11065271	SYTL3	-0.00676257	0.00129068	-0.00740536	0.00181011	2.63264e-06	+--+--+-	+--+--+-
cg11077171	ARID3B	-0.00210958	0.000624002	-0.00282233	0.000951375	0.0197426	+--+--+-	+--+-++-
cg11080552	RERE	-0.00237863	0.000670727	-0.0028414	0.00099619	0.0169552	+-----+-	+-----+-
cg11096441	ADNP	-0.00214557	0.000449059	-0.00274355	0.000708291	3.43883e-05	+--+--+-	+--+--+-
cg11135937		-0.00206349	0.000650093	-0.00304012	0.000963884	0.0211927	+-------	+-----+-
cg11136562	ARAP3	-0.0028851	0.000868222	-0.00457105	0.00136312	0.0103905	+-----+-	+-------
cg11138362	PRDM16	-0.00406876	0.000993359	-0.00430708	0.00151135	0.00436475	+---/---	+---/++-
cg11159295	PPM1M	-0.00318746	0.000829617	-0.00475102	0.00120449	0.000580052	+-----/-	+-----/-
cg11177552		0.00147877	0.000814046	0.00443052	0.00116522	0.0423533	++--+-++	+++++-++
cg11230002		0.00366502	0.00106636	0.00483627	0.00154613	0.0129119	++++/+++	++++/-++
cg11277126	TRPC4AP	-0.00324697	0.000850322	-0.00318802	0.00126869	0.0160107	+-------	+-----+-
cg11286436	NTRK3	-0.000963561	0.000361822	-0.00193436	0.000600561	0.0462599	+-----+-	+-+--+--
cg11297046	HRC	-0.00272543	0.000687879	-0.00400736	0.00103718	0.000536369	+--+----	+-----+-
cg11318895	TRIM39	-0.00314371	0.00081503	-0.0021976	0.00140533	0.0482023	+---/---	+--+/-+-
cg11324953	HTT	0.00328325	0.000918532	0.0038308	0.00134855	0.0162992	+++-+--+	+++-+-++
cg11348106	SEC14L1	-0.00322189	0.000946707	-0.00341675	0.0014015	0.0455156	+----++-	+--+-++-
cg11367159		-0.0070599	0.00194415	-0.00680946	0.00292747	0.0330071	+-------	+------+
cg11412248	CHRNB4	0.0039151	0.00123705	0.00628309	0.00180757	0.0109825	++++--++	+++++-++
cg11416433	SNORD115-8	0.00498776	0.00122381	0.00392996	0.00178907	0.0135433	+++-/-++	+++-/--+
cg11420667	HCCA2	-0.00392469	0.00120213	-0.00469285	0.0017722	0.0435471	+--+--+-	+--++---
cg11423280		0.00356966	0.000864773	0.00254565	0.00136103	0.0180564	+++-/+++	+++-/-++
cg11441693	SAMD14	-0.00119806	0.000355879	-0.00141042	0.000545396	0.0393369	+---+---	+----++-
cg11484872	TNF	-0.00384698	0.00151717	-0.010605	0.0022001	0.000735194	+--+/++-	+--+/-+-
cg11487967		-0.00234293	0.000721165	-0.00286777	0.00109428	0.04675	+--+----	+--+----
cg11491074	ABHD14A;ABHD14B	-0.000614163	0.000252086	-0.00144214	0.000417001	0.0408498	+-----+-	+-----+-
cg11522044		-0.00570343	0.00139047	-0.00502885	0.00207389	0.00905529	+-------	+----+--
cg11547696		-0.00178114	0.000632139	-0.00283172	0.000908046	0.0435937	+-++----	+---+-+-
cg11555067	INPP4A	-0.00410862	0.000943793	-0.00550737	0.00136921	9.68936e-05	+--+-+--	+--+----
cg11557929	ATRIP	-0.00264986	0.000626937	-0.00364262	0.00096346	0.000292188	+--+--+-	+-----+-
cg11568290		-0.00246309	0.000711528	-0.00447529	0.00103276	0.000514008	+--+/-+-	+---/-++
cg11585679	SLC22A23	0.00176921	0.000711842	0.0040693	0.00118473	0.039908	+++-+++-	+++-+-++
cg11601663	ITGA8	0.00251865	0.000715971	0.00268351	0.00103257	0.0280556	+++++-++	+++++-++
cg11606444	SORL1	-0.00305653	0.000859079	-0.00309327	0.00134241	0.0399405	+---+-+-	+-+-+-+-
cg11629830	IQGAP2	0.00462301	0.00141839	0.00752702	0.00211553	0.00757582	+++-+/+-	+++-+/++
cg11661281	OR6Q1;OR9Q1	0.00249118	0.00102294	0.00493337	0.00145529	0.04675	++++-/++	+++++/++
cg11693364	ZNF69	-0.00167037	0.000416162	-0.00137545	0.000635448	0.0165082	+--+----	+--+--+-
cg11703189	MTERFD2	0.00327731	0.00167075	0.0113792	0.00259355	0.00795854	+++-/++-	+++-/-++
cg11733958	MPRIP	-0.00202561	0.000740171	-0.00359725	0.00111653	0.0409433	+---+---	+-------
cg11763066		0.00384693	0.00100816	0.00527239	0.00149171	0.00191212	+++++-++	+++++-++
cg11781976	ADPGK	-0.00102748	0.000361276	-0.00188559	0.000549764	0.022348	+-----+-	+-----+-
cg11807829	LNX1	-0.000906408	0.000541706	-0.00326632	0.000794566	0.0235778	+--++---	+--+----
cg11815057		-0.00169375	0.000697654	-0.00415758	0.00111295	0.0223613	+-++--+-	+--+--+-
cg11832534	WDR8	-0.00271099	0.000719893	-0.00604435	0.00116164	9.27006e-06	+-----+-	+-----+-
cg11834473	GABBR1	-0.00269377	0.000960614	-0.00439348	0.00141193	0.0452925	+--+--++	+--+--+-
cg11848563	FOXD3	0.00104845	0.000512261	0.00271177	0.000729945	0.0397554	+++-+---	+++++-+-
cg11879354	SYTL3	-0.00296524	0.000649398	-0.0044274	0.000949021	5.23647e-06	+---/---	+---/-+-
cg11883836		-0.00568909	0.00153502	-0.00697983	0.00239062	0.010516	+-------	+-----+-
cg11900509	ANXA11	-0.00850533	0.0021463	-0.0106704	0.00339528	0.00336175	+----+--	+----++-
cg11908155	NEIL2	-0.00243886	0.000901987	-0.00417132	0.00132521	0.0498174	+--+----	+--+--+-
cg11908762		-0.00181359	0.000469632	-0.00200481	0.000695668	0.00772154	+-------	+-------
cg11930477		-0.00180119	0.000504838	-0.00161687	0.000754489	0.0482023	+-------	+------+
cg11935041		-0.003437	0.000798975	-0.00374986	0.00120962	0.00126904	+--+----	+---+---
cg11942936		-0.00313519	0.000850132	-0.00388937	0.00120702	0.0059321	+-------	+---+-+-
cg11952493	MPP7	-0.00270841	0.000884136	-0.00468122	0.00132583	0.0119117	+-------	+-+---+-
cg11953913	C5orf32	-0.00324783	0.000861338	-0.00398898	0.00124228	0.00491167	+--+/-+-	+---/-+-
cg12001357	CHRNG	-0.00463623	0.00114435	-0.00481649	0.0017169	0.00533514	+-------	+-----+-
cg12024104	IFFO1	0.00324096	0.000816031	0.00432431	0.0011832	0.000896646	+++++-++	+++++++-
cg12030860		-0.000957239	0.0003014	-0.0014425	0.000454369	0.0202036	+-++----	+-++--+-
cg12053291	SCARB1	-0.0026145	0.000842371	-0.00493948	0.00126675	0.00443077	+--+----	+-------
cg12056696		0.00376406	0.001065	0.00374067	0.00166199	0.0451018	++++++++	+++-++-+
cg12061917	GABBR1	-0.00358022	0.000873713	-0.00425144	0.00123882	0.0010984	+--++---	+---+-++
cg12063018	RIN3	-0.00412387	0.00110349	-0.00394682	0.00164235	0.0232871	+--+----	+-------
cg12067024	S100A7A	-0.00328651	0.000870999	-0.00561972	0.00127313	0.000161436	+--+/-+-	+--+/-+-
cg12078913		0.00443045	0.0009981	0.00528665	0.00144877	0.000220859	++++/-++	++++/+++
cg12085119	IRS2	-0.00206514	0.00086934	-0.00462755	0.00130809	0.0377786	+-+----+	+-------
cg12090821	RPGRIP1	-0.00166317	0.000525156	-0.00259836	0.000737686	0.00993735	+--+/---	+---/---
cg12093180	ADNP	-0.00456564	0.00100562	-0.00402527	0.00147488	0.00129023	+-------	+-------
cg12111783	BCOR	-0.00508348	0.00134567	-0.00440042	0.00198315	0.0274832	+-------	++-+----
cg12131007	MYO3B	-0.00137611	0.00040546	-0.00187007	0.000602107	0.0145935	+--+---+	+-----+-
cg12157761	UACA	0.0026605	0.000754813	0.00401871	0.00108099	0.00260347	+++-+-++	+++-+-++
cg12170314	INSC	-0.00360091	0.000903544	-0.001726	0.00132772	0.0449499	+--+----	+----+--
cg12181459	GATA3	0.00602393	0.00159138	0.00426835	0.00226671	0.0408861	+++++/++	+++-+/-+
cg12190341	GRIN2C	-0.00306044	0.000707299	-0.00272295	0.00101709	0.00298948	+--+----	+-++--+-
cg12194745	BAHCC1	-0.00310602	0.000954115	-0.0038616	0.00143128	0.0408861	+--+----	+-------
cg12249809	ZNF792	-0.00368293	0.000956589	-0.00490802	0.00135796	0.00139104	+--+----	+--++---
cg12250062	PROC	0.00190767	0.000720285	0.00392179	0.00118248	0.0394169	+++-++++	+++-++++
cg12255554	RBM38	-0.00203757	0.000701539	-0.00360013	0.00103723	0.0182435	+---+-+-	+---+---
cg12257394	ROBO2	0.00162591	0.000512294	0.00273837	0.000846077	0.0180072	++++/+-+	++++/+++
cg12258344		-0.00196993	0.000736579	-0.00352278	0.00106617	0.0387576	+--++-+-	+-----+-
cg12260435	ALS2CR11	-0.0023086	0.000812413	-0.00431585	0.00128063	0.0255035	+--+--+-	+-------
cg12265829	ADCY4	-0.00150643	0.000420363	-0.00141633	0.00060517	0.0360454	+-------	+-----+-
cg12271022	PPBPL1	-0.00238719	0.000686896	-0.00378897	0.00106872	0.00472931	+--+--+-	+----++-
cg12271781	TMCO4	0.000183634	0.000143392	0.000835184	0.000205372	0.0375562	+++++-+-	++++--++
cg12275370		-0.0026668	0.000693996	-0.00437863	0.000992217	0.00013575	+--+----	+-----++
cg12286415	LOC100188949	-0.0033456	0.000720639	-0.00423911	0.0011165	7.1711e-05	+---+-+-	+-------
cg12298872	C1orf69	-0.00235957	0.000967693	-0.00566985	0.00141425	0.0112623	+-----+-	+-----+-
cg12303813	NUAK2	-0.00269491	0.00089799	-0.00533766	0.00129307	0.00281645	+-------	+-----+-
cg12315466	INPP5D	-0.00195187	0.000680008	-0.00352178	0.00101217	0.019091	+--+--+-	+-----+-
cg12318857	HARS;HARS2	0.000718477	0.000298798	0.00153168	0.000446875	0.045458	++++/+++	++++/+++
cg12332239	AMZ2	-0.00270299	0.000873907	-0.0042832	0.00127383	0.0161384	+-----+-	+-+---++
cg12340144	XYLB	-0.00379977	0.00100903	-0.00624733	0.0014513	0.000245517	+-----+-	+-----+-
cg12345778	WNT10B	-0.00233295	0.000589978	-0.002094	0.000834254	0.0115653	+--+----	+-----+-
cg12406559	ZNF532	-0.00327028	0.00121863	-0.00626523	0.00179903	0.026305	+--+--+-	+--+--+-
cg12433559	PRF1	-0.00160328	0.000672041	-0.0036436	0.000971349	0.0231588	+-------	+------+
cg12440350	MST1P9	-0.00189613	0.000703245	-0.00362866	0.00113703	0.0464713	+--+/---	+--+/---
cg12444390	C22orf36;GGT1	-0.00107961	0.000417672	-0.00216109	0.000639285	0.038381	+---+-+-	+---+---
cg12458003	NFASC	-0.00292793	0.000857431	-0.00358155	0.00130781	0.0278464	+--+---+	+---+--+
cg12459502	BCL2	-0.00439709	0.000928251	-0.0037852	0.00135602	0.000598396	+-------	+-------
cg12473406	GREB1L	-0.00312383	0.00086384	-0.00323279	0.00129451	0.0264071	+---+---	+-------
cg12483340	TMEM87A	0.00288386	0.000799864	0.00247547	0.0011674	0.0458272	+++-+--+	+++-+-+-
cg12491115	APLP2	-0.00331879	0.000984146	-0.00585232	0.00140123	0.0010215	+--+----	+--+----
cg12513352	CUGBP2	-0.00317078	0.000803318	-0.00461131	0.00118765	0.000533896	+-------	+-----+-
cg12564437		-0.00266193	0.000829721	-0.00415577	0.00122605	0.0121952	+-------	+-----++
cg12570716	KLF6	-0.00314228	0.000882462	-0.00343384	0.0012882	0.0229819	+--+--++	+--+--++
cg12572049	PRDM8	-0.000970688	0.000294678	-0.00127842	0.000425718	0.0222452	+---++--	+----++-
cg12594615	TBC1D8	-0.00482819	0.00134893	-0.00590293	0.00202332	0.0140081	+-----+-	+-----+-
cg12609063	SLC22A15	-0.0047582	0.00102406	-0.00395932	0.00149971	0.00109985	+--+----	+--+----
cg12620645		-0.00407535	0.00152105	-0.0081701	0.00231713	0.0242499	+--+/-+-	+--+/-+-
cg12630576		-0.00392923	0.00110343	-0.00497236	0.00161439	0.0107675	+--+--+-	+--+--+-
cg12648074	PCDHGA4;PCDHGC3;PCDHGA12;PCDHGC4;PCDHGA11;PCDHGA9;PCDHGA1;PCDHGB1;PCDHGB6;PCDHGB3;PCDHGB7;PCDHGA6;PCDHGA8;PCDHGA10;PCDHGA5;PCDHGB4;PCDHGA3;PCDHGA2;PCDHGA7;PCDHGB2;PCDHGB5	-0.00245794	0.000757483	-0.00403628	0.00113442	0.00776229	+-+-----	+--+----
cg12669395	DDR1	-0.0028012	0.000952916	-0.00494427	0.00148304	0.0232088	+----+--	+----+--
cg12691330	SYTL3	-0.00630116	0.00121523	-0.0082603	0.00170807	2.5899e-07	+--+--+-	+-----+-
cg12712659		0.00226324	0.000785057	0.00375574	0.0011608	0.0311198	++++-+++	++++-+++
cg12732883	VPS53	-0.00114302	0.000376695	-0.00175322	0.000604942	0.0445067	+--+/---	++--/---
cg12737833	NPAS2	0.00218736	0.000640176	0.00259769	0.000940228	0.0264378	++++++++	++++++-+
cg12743031	PTK2B	-0.00253799	0.000693887	-0.00432491	0.000994432	0.000279601	+-------	+-------
cg12779520	CD6	-0.00274953	0.000726451	-0.00406036	0.00102866	0.000673824	+----+--	+-----+-
cg12792931		-0.00483637	0.00102735	-0.00433616	0.00150713	0.000567357	+-----+-	+-------
cg12793803	ICAM2	0.00158844	0.000617548	0.00303534	0.000889692	0.0368059	+++++--+	+++-+-++
cg12800915	CORO2A	0.00145717	0.000665366	0.00388805	0.00100042	0.0220407	++-+-+/+	++++--/+
cg12813192	C6	0.0016778	0.00077567	0.00441819	0.00114819	0.0251021	++++++++	+++++-++
cg12828656	FSTL4	0.00224743	0.00063007	0.00202376	0.000897482	0.0417445	+++-+---	+++-+-+-
cg12829142	RPS2P32	0.00728221	0.0018614	0.00490167	0.00279807	0.0353994	++++++++	++-++-++
cg12857875	KLHL30	-0.00272592	0.000996706	-0.00578774	0.00142593	0.00599478	+--+/---	+--+/---
cg12875241	GPR143	-0.0069737	0.00182965	-0.00832876	0.0028161	0.0075792	+--++---	+--++---
cg12877853	PTPRN2;MIR595	-0.00431301	0.00144756	-0.00689106	0.00210994	0.0246711	+-++---+	+------+
cg12894984	PNMT	-0.00216177	0.000732812	-0.00378841	0.00104796	0.0122464	+--+--+-	+-----+-
cg12916723	NKG7	-0.00237459	0.00078746	-0.00397798	0.00113208	0.0135386	+--++-+-	+--++-+-
cg12935937	RASSF2	-0.00233035	0.000853907	-0.00531235	0.00128901	0.00507772	+-------	+-----+-
cg12936335	ULBP1	-0.000834289	0.000347979	-0.0021644	0.000553747	0.0153489	+---/---	+---/---
cg12964144	WSCD1	-0.00127013	0.000351188	-0.00128455	0.000524671	0.0283847	+----/--	+--+-/+-
cg12983285	PTK6	-0.00253546	0.000660437	-0.0042902	0.000985029	0.000161464	+--+--+-	+--++-+-
cg12999579		-0.00319435	0.000663229	-0.0040521	0.000999476	1.65933e-05	+-------	+------+
cg13001289	INPP5K	0.00172659	0.000565633	0.00289302	0.000872655	0.0193378	++-+++++	++-+++++
cg13003011	SDC1	-0.00174479	0.000437065	-0.00169498	0.00063688	0.00815219	+--+----	+--+----
cg13017983		0.00459133	0.00117762	0.00417772	0.00176425	0.0164646	+++-++++	++++-+++
cg13026729	EZR	-0.00328916	0.000883298	-0.00442539	0.00132738	0.00423236	+-----+-	+-----+-
cg13028635		-0.00478409	0.000947173	-0.00685869	0.00135589	1.7999e-07	+--+----	+-------
cg13048967	CXCR1	-0.00313139	0.000881347	-0.00396042	0.00135663	0.0146062	+--+----	+---+-+-
cg13071869	BOC	0.00139079	0.000543341	0.0033501	0.000853055	0.0114415	+++-+-+-	+++++-++
cg13084419	KCNN3	-0.00194207	0.000577969	-0.00243965	0.000893057	0.0314526	+-------	+---+---
cg13104185	RERE	-0.00414661	0.0011538	-0.00437378	0.00172223	0.0259508	+-------	+------+
cg13112407	ARID5A	-0.00287164	0.000642916	-0.00398815	0.000925264	2.63789e-05	+--+----	+--++---
cg13153353	SDK1	0.00680895	0.00178179	0.00592806	0.00284918	0.0296682	++++++++	++++-+-+
cg13227551	PHACTR2	-0.00286489	0.00110909	-0.00551788	0.00159222	0.0319818	+--++---	+--++---
cg13238881		0.000778886	0.000265943	0.00122157	0.000389253	0.0348381	+++++--+	+++++-++
cg13248115	THY1	-0.00262531	0.000741256	-0.00261038	0.00114851	0.04306	+--+----	+------+
cg13249833	CKAP4	-0.00171813	0.000503738	-0.00263494	0.000834891	0.0129119	+----+--	+-----+-
cg13266188	UBE2E2	0.00114369	0.00035765	0.00197452	0.000620832	0.0191144	+++-++-+	+++-++-+
cg13284470	ARHGAP25	-0.00362801	0.000884211	-0.00261088	0.00128061	0.0154997	+--++---	+---+-+-
cg13300580	SLC9A1	-0.00238037	0.000668085	-0.00330963	0.000958942	0.00478124	+--+----	+---+---
cg13320585	MIR1252;SYT1	0.00256599	0.000937996	0.00450831	0.00136299	0.0348497	+++++-++	+++++-+-
cg13335112	ABHD12B	-0.00415818	0.000996746	-0.00481857	0.00150012	0.00146783	+-----+-	+-----+-
cg13356370	CILP	-0.00196557	0.000726344	-0.00505026	0.00110596	0.00124285	+--+----	+-----+-
cg13406746	IRF7	0.00237809	0.000759058	0.00353354	0.00112122	0.0232865	+++----+	+++++--+
cg13430552		-0.00315769	0.00112894	-0.00539501	0.00169624	0.0402747	+--+----	+--+----
cg13442969	DYRK2	-0.00273217	0.000969235	-0.0046701	0.00138625	0.0265346	+-------	+-----+-
cg13446210	PHC2	-0.00289725	0.000692043	-0.00452848	0.0010665	8.27103e-05	+-------	+-----+-
cg13481132	KCNT1	-0.00260737	0.000744052	-0.00256039	0.00114374	0.0486138	+-------	+-+-----
cg13525739	ZNF41	0.00110866	0.000385156	0.0021259	0.000647225	0.0283847	+++-++++	+++++-++
cg13550148	AHCTF1	0.0039063	0.00112574	0.00491011	0.00168927	0.0182135	+++-+-/+	+++++-/+
cg13565157	PDE1B	-0.00193027	0.000646321	-0.00305401	0.000941301	0.0253816	+----++-	+----++-
cg13567405		-0.0036424	0.00104692	-0.00733805	0.00154904	0.000121106	+---+-+-	+--+--+-
cg13583523		0.00247791	0.000753549	0.00360821	0.00108673	0.0119589	+++++-++	+++++--+
cg13599613	SH2D3C	0.00315654	0.00104849	0.00460608	0.00154455	0.0400933	+++++-++	+++++-+-
cg13608979	TGFBR1	-0.00253133	0.000619915	-0.00263615	0.000948574	0.00513591	+-------	+-+-----
cg13674483		-0.00404052	0.001181	-0.00512126	0.00191169	0.0302025	+---/-+-	+---/---
cg13679772	FOXN3	-0.00359905	0.001188	-0.00514337	0.00174397	0.0408861	+--+---+	+--+--++
cg13682477	TTPA	-0.00147255	0.000478636	-0.00204906	0.000684245	0.0347958	+------+	+-------
cg13688770	ZFYVE28	-0.00580068	0.00188672	-0.00873732	0.00300587	0.0408051	+-++----	+-+--++-
cg13693582	ACTN1	-0.00297771	0.00100216	-0.00502106	0.00150422	0.0215466	+--+--+-	+--+--+-
cg13695585	DDR1	-0.003829	0.00116952	-0.00485211	0.00180337	0.0400933	+----+--	+----+--
cg13696706	DAB2IP	-0.00438332	0.000821805	-0.00743793	0.00120943	2.74021e-10	+-------	+--+----
cg13702222	MBNL1	-0.00432464	0.00134492	-0.00836933	0.00195284	0.00105506	+-+-----	+-------
cg13721397	FAM73B	-0.00381852	0.000836172	-0.00557053	0.00122029	7.71292e-06	+---+---	+---+---
cg13724812	TGFBR2	-0.00631304	0.00111866	-0.00854768	0.00165868	9.11708e-09	+-------	+-------
cg13731776	PSMB7	-0.00272898	0.000893401	-0.00413798	0.0013776	0.0356988	+-------	+-----+-
cg13753351	PSMB7	0.00379645	0.000950381	0.0038033	0.00140436	0.00756766	++++++-+	+++++-+-
cg13772414	EPHA4	-0.0023797	0.000901196	-0.0054821	0.0013473	0.00700568	+--+----	+--+----
cg13782905	CACNA1B	0.00107952	0.000377093	0.00205752	0.000578752	0.01633	++++/+++	++-+/+++
cg13788258		-0.00148978	0.000394288	-0.00207287	0.000641862	0.00464371	+-------	+----+--
cg13821176	TRIB1	-0.00416912	0.000959991	-0.00681216	0.00144276	9.59015e-06	+-----+-	+-----+-
cg13825574	RNF208	-0.00367168	0.000779839	-0.00286539	0.00106977	0.000831288	+--++---	+--++---
cg13841742	OCIAD2	-0.00296688	0.000652372	-0.00306191	0.000960857	0.00049721	+-----+-	+---+---
cg13844779		-0.0040688	0.00121792	-0.00593838	0.00184068	0.0130044	+-----+-	+-----+-
cg13859639	KCNQ1	-0.00208543	0.000676076	-0.00375239	0.000968097	0.00489781	+--+---+	+-----+-
cg13876325	PIGL	-0.00349402	0.000840941	-0.00373687	0.00122857	0.00234421	+--+----	+--+--+-
cg13895650	TLE1	0.00327811	0.00112187	0.00490284	0.00159647	0.0399405	+++++/++	+++-+/+-
cg13914004	ST6GALNAC6	-0.00202532	0.000647387	-0.00257604	0.000914519	0.0429307	+-+----+	+-+---+-
cg13924998		-0.00269319	0.000809139	-0.00434597	0.0011859	0.00492959	+--+---+	+--+--++
cg13951450	ZNF367	-0.00460546	0.00101609	-0.00578674	0.00156508	0.000136518	+--+----	+-------
cg13977835		-0.00303833	0.000870719	-0.003076	0.00128834	0.0408861	+----+--	+-------
cg14010720	PTK6	-0.00264021	0.000917461	-0.00453855	0.00143083	0.0357602	+--+--+-	+--++-++
cg14038949	PFKFB3	-0.00199087	0.000789826	-0.00385963	0.00116115	0.0470872	+--+----	+--+----
cg14054376		-0.00190173	0.000578432	-0.00319796	0.000914287	0.00810904	+-----+-	+-------
cg14061230	NAIF1;SLC25A25	-0.00191165	0.000569967	-0.00209207	0.00083597	0.0456656	+-++----	+-++---+
cg14063347	AGTPBP1	-0.00434612	0.00129213	-0.00663911	0.00200077	0.0102757	+-----++	+-----++
cg14081974	TOLLIP	-0.0126623	0.00351283	-0.0136771	0.00503967	0.0190349	++--/-+-	++--/-+-
cg14094242		0.00238028	0.000653395	0.00273273	0.000976907	0.0149396	+++++++-	++++++--
cg14101398	CD177	-0.00357331	0.00106939	-0.0045681	0.00158944	0.0255035	+--+----	+---+-+-
cg14115597	SSBP2	-0.00778267	0.00173624	-0.00463993	0.00257059	0.00745285	+--+--+-	+-----++
cg14140379	S100P	-0.00487237	0.000988653	-0.00625363	0.00142955	3.63174e-06	+--+----	+-----+-
cg14150666	CXCR2	-0.00360317	0.00105532	-0.00552764	0.00168467	0.00998628	+--+---+	+--+----
cg14152139		-0.00214806	0.00068626	-0.00319418	0.0010196	0.0242499	+--+----	+-----++
cg14165660		-0.00223535	0.000757255	-0.00475355	0.00115971	0.00342277	+-------	+-----+-
cg14186349		0.00603126	0.00218498	0.01129	0.00340154	0.0325653	+++++--+	+++-+--+
cg14199423		-0.00454949	0.000916426	-0.00545675	0.00128701	5.23647e-06	+-----+-	+-----+-
cg14201097	RTN4R	-0.00407474	0.000834637	-0.00330032	0.00128614	0.000567357	+--+/---	+--+/---
cg14214739		0.00843926	0.00224621	0.0125181	0.00341176	0.00155711	++++/-++	++++/+++
cg14237301	APOB48R	-0.00390771	0.000943545	-0.00568572	0.00140912	0.000182719	+-------	+-------
cg14240223	NOTCH1	-0.00254945	0.000847445	-0.00359121	0.00125366	0.0491852	+-------	+-------
cg14266248	ASPH	-0.00254693	0.000776189	-0.00451622	0.00115947	0.00293304	+--+---+	+-------
cg14286456	RERE	-0.00459542	0.000965543	-0.00334623	0.00140992	0.00119348	+-------	+---+---
cg14295960	FAM107B	-0.00247158	0.000733236	-0.00284669	0.00108024	0.0361804	+-------	+---+---
cg14320320		-0.00486587	0.00123487	-0.00471176	0.00190854	0.0128687	+--+----	+---++--
cg14364797	FNBP1	-0.00450903	0.00128667	-0.00738595	0.00197329	0.00255195	+--+//--	+-++//--
cg14405813	HIPK2	-0.00328115	0.000822641	-0.00522783	0.00119459	9.82322e-05	+--++---	+--+----
cg14410137	FAM120A	-0.00156158	0.000523631	-0.00266945	0.000821661	0.0253694	+-------	+-------
cg14414406	TMOD1	0.00316002	0.000761121	0.00317998	0.00111241	0.00354525	+++++-++	+++++-++
cg14420000		0.00289161	0.000954478	0.00530675	0.00141959	0.00785061	+++---++	+++++-++
cg14427590		-0.00192474	0.000660305	-0.00315971	0.0010044	0.0351636	+-----/-	+-----/-
cg14449910	SLC22A18AS;SLC22A18	-0.00354421	0.000791441	-0.00395573	0.00113454	0.000288015	+-----+-	+---+---
cg14458815	RTDR1	-0.00289391	0.000825167	-0.0040494	0.00126592	0.00967921	+-----+-	+--+--+-
cg14476562	NFIB	0.00223499	0.000612693	0.00255593	0.000938884	0.0169433	++++++++	++++++++
cg14478589	GSN	-0.00218099	0.000839959	-0.00509434	0.00128525	0.00991888	+--+--++	+-----+-
cg14485357	NODAL	0.00112356	0.000537225	0.00330875	0.000798712	0.013123	++++++--	++++++++
cg14507146	C1QTNF3	-0.00212525	0.000683017	-0.00302322	0.00107728	0.0451018	+--++-+-	+---+-+-
cg14512326	C9orf103	-0.00278528	0.000762358	-0.00315133	0.00109869	0.0130004	+---+---	+--+--++
cg14539658	NDRG2	-0.00497112	0.00127745	-0.00454246	0.00184808	0.0145287	+--+----	+--++-+-
cg14585415	PDZD7	-0.00187313	0.00070114	-0.00344583	0.00107388	0.0466181	+-+--++-	+------+
cg14602335	VARS2	0.00105977	0.000305788	0.00114626	0.000438069	0.0303856	++++/+++	++++/+++
cg14633721	PIK3R5	-0.00265101	0.000752873	-0.00573151	0.00115194	4.46818e-05	+-----+-	+-----+-
cg14647287	TBC1D14	0.00184449	0.000615037	0.00257811	0.000873372	0.043073	+++-+-/+	+++-+-/+
cg14690065	APOL6	-0.00346092	0.000810494	-0.00403199	0.00114116	0.00052004	+--+/---	+--+/---
cg14705319	DOK3	-0.00185781	0.00058763	-0.00247047	0.000795285	0.0240637	+--+--/-	+--+--/-
cg14731698	GRIK4	-0.00224885	0.00119396	-0.0074271	0.00179698	0.0174711	+---++--	+---+---
cg14753872		-0.00262634	0.00126211	-0.00696018	0.00192175	0.0465071	+---/--+	+--+/+--
cg14756878		-0.00231492	0.000635853	-0.00393676	0.00096736	0.000693002	+-----+-	+-----+-
cg14770958	TAGLN3	-0.00290412	0.000763469	-0.00241757	0.00106378	0.0241085	+-------	+-++----
cg14781394		-0.00271567	0.000823846	-0.00577642	0.00120781	0.000161195	+----+--	+-------
cg14786790	FAM13A	-0.00368436	0.00108815	-0.00475653	0.00168552	0.0255035	+--+----	+---+-+-
cg14852276	IQCG	-0.00342547	0.000862227	-0.00435524	0.00132407	0.00226207	+--+----	+--+-++-
cg14870271	LGALS3BP	-0.00318006	0.00110629	-0.00487767	0.00158783	0.0431904	+---++--	+---++--
cg14875081		-0.00330123	0.000722345	-0.00411107	0.00102362	4.64421e-05	+--+----	+--+--+-
cg14900031	S100P	-0.00292488	0.000823081	-0.00382593	0.0012284	0.0102701	+--+----	+--+--+-
cg14914442	SH2D4B	-0.00294101	0.000906801	-0.00589862	0.00144732	0.00186233	+--+--+-	+-----+-
cg14928764	CD93	-0.00341934	0.000788304	-0.0039484	0.00121154	0.000801571	+--+----	+-----+-
cg14941226	AFF3	0.00108512	0.000380211	0.00188405	0.000623851	0.0490735	++++++++	++++++++
cg14950303	FOXD4L1	-0.0019816	0.000842647	-0.004345	0.00126975	0.0494389	+--+/---	+---/---
cg14955976		-0.0040356	0.00176137	-0.00944029	0.00272032	0.0486138	+--+---+	+---+---
cg14969094		-0.00488253	0.000914674	-0.00429742	0.00141617	3.58771e-05	+-----+-	+----++-
cg14975122	HDAC1	-0.00277093	0.00079476	-0.00387531	0.00112466	0.00581096	+-------	+-----+-
cg14990266	PPP2R2A	-0.00258362	0.00061979	-0.00228533	0.000942209	0.00762226	+--+----	+-----+-
cg14993439	UHRF1	-0.00227239	0.000738587	-0.00504892	0.00108949	0.000475758	+--+--+-	+-----+-
cg15021292	PIK3R1	-0.00315146	0.00125866	-0.00757641	0.00211929	0.0285838	+---++--	+---+---
cg15068180		-0.00383101	0.000923572	-0.00312826	0.00143569	0.0114824	+-------	+-----+-
cg15075988	VDAC2	0.00326243	0.00105635	0.00493922	0.00158539	0.0269506	++++/-+-	++++/++-
cg15094605	OR2H1	-0.00479246	0.00137099	-0.0057465	0.00208267	0.0225248	+--+----	+--+--+-
cg15132169	ZC3H12D	-0.00452483	0.00137541	-0.00563008	0.00199417	0.0310701	+--+-/+-	+---+/+-
cg15146567	ZNF662	-0.00269208	0.000827334	-0.00673234	0.00133033	6.58002e-05	+-----+-	+-----+-
cg15179472		-0.00111991	0.000350323	-0.00234749	0.000590061	0.00281645	+---+---	+-------
cg15219320		-0.000548514	0.000149459	-0.00077853	0.000277044	0.0138122	+---+---	+---++--
cg15258416	RNF135	-0.000653732	0.000181758	-0.00062659	0.000299351	0.048256	+---+---	+-+-+---
cg15259904		0.00296131	0.000964418	0.00421669	0.00147007	0.0437035	++++++++	+++++-++
cg15269294	NUP155	-0.000377939	0.000163296	-0.00103888	0.000283195	0.0308283	+----+--	+----+--
cg15270697	FREM2	-0.00106643	0.000302739	-0.00142759	0.000455805	0.010616	+-------	+-------
cg15275312	TUSC2	0.00227673	0.000687619	0.00280249	0.000981817	0.0281863	+++-+-/+	+++++-/+
cg15289466	UBE2D3	-0.00371302	0.000838464	-0.00396742	0.00125475	0.000752928	+--+----	+-++----
cg15296856		0.00171748	0.000562414	0.00229425	0.000792178	0.043039	+++++--+	+++-+-++
cg15298486	BLOC1S2	-0.0027855	0.000720544	-0.00485669	0.00105624	6.888e-05	+--+--+-	+--+--+-
cg15311822	MBOAT2	-0.0022727	0.000578443	-0.00216124	0.000854518	0.0119589	+-------	+-----+-
cg15322230	BCOR	-0.00332044	0.00103854	-0.00431313	0.00153451	0.0382228	+----+--	+----++-
cg15331996	SPOCK2	-0.00382904	0.000896839	-0.00468892	0.00125732	0.000292235	+---/---	+---/-+-
cg15344192		-0.00382346	0.00124619	-0.0074248	0.00187063	0.00391008	+-----+-	+-----+-
cg15347348	KCNK10	-0.00294772	0.000669903	-0.00424727	0.000999148	3.97437e-05	+--+--+-	+--+--+-
cg15357118	UGGT1	-0.00275532	0.00088491	-0.00355662	0.00129701	0.0498445	+-------	+---+-+-
cg15412778	TECPR1	-0.000774581	0.000214706	-0.00122774	0.000357134	0.00443077	+-------	+---+-+-
cg15422784	LRRC8B	-0.000765392	0.000237274	-0.00110014	0.000416388	0.0472	+-------	+-+-----
cg15439196	CNNM2	0.00712297	0.00193672	0.0087667	0.0028754	0.00868378	++++/--+	++++/-++
cg15445478	C2orf3	-0.00115751	0.000368362	-0.00154545	0.000544124	0.0402747	+--++---	+---+---
cg15459165	LAPTM5	-0.00317018	0.000840256	-0.00285298	0.00125435	0.0256254	+--+----	+--+----
cg15467116	S100A9	-0.00274536	0.000701941	-0.00481022	0.0011164	0.000156487	+-----/-	+-----/-
cg15496956		-0.00119704	0.000310874	-0.00143233	0.000459535	0.00489781	+-------	+-+-----
cg15511381		-0.00149948	0.000423087	-0.00191136	0.000627748	0.0119589	+-------	+-------
cg15516226	BTNL9	-0.000826414	0.000297611	-0.0016851	0.00053225	0.0427683	+----++-	+----+--
cg15544004		0.00193301	0.000696138	0.00400041	0.00110063	0.015914	+++++-++	+++++-++
cg15544721	PPP1R9A	-0.00322605	0.000858078	-0.00561887	0.00129713	0.000227785	+-------	+-----+-
cg15545247	GPR109B	0.00302696	0.000882241	0.00346529	0.00131344	0.0315956	+++++-++	+++++-+-
cg15552493	MAP4K4	-0.00355852	0.000936435	-0.00406848	0.00134492	0.00689147	+--+--++	+--+--+-
cg15553397	ST6GALNAC3	-0.00302076	0.000772181	-0.00397102	0.00115793	0.00190646	+-------	+---+-+-
cg15564619	SKI	-0.00411894	0.0010594	-0.00805467	0.00158751	1.05849e-05	+--+----	+-------
cg15595030		-0.000981119	0.000430136	-0.00255179	0.000679381	0.0264226	+-++-+--	+--+----
cg15599437		-0.0030723	0.000994407	-0.00640783	0.00147377	0.00113329	+--+//+/	+--+//-/
cg15607142		0.00297133	0.000802562	0.00418968	0.00115017	0.00195976	++++++-+	+++++-++
cg15610437	AZU1	0.0019922	0.000664794	0.00344616	0.000936721	0.00971489	+++-+-+-	+++-+-+-
cg15638292	MYO7A	-0.00369705	0.00117346	-0.0052963	0.0017985	0.0330071	+-----+-	+-----+-
cg15647617		-0.00344683	0.00106472	-0.00499403	0.00153979	0.01548	+--+--+-	+--+--+-
cg15715853	GPR171;MED12L	-0.00215747	0.000647308	-0.00265106	0.00100613	0.0389703	+-----+-	+----++-
cg15716373	APOL1	-0.00309025	0.000858405	-0.00332691	0.00120772	0.0180072	+-+-/---	+-+-/-+-
cg15734454		0.00259556	0.000702522	0.00334472	0.00107712	0.00756766	++++++++	++++++++
cg15742245	CD177	-0.00395837	0.00117516	-0.0082494	0.00188879	0.000567357	+-------	+-----+-
cg15746198	C11orf82	0.00105433	0.000630299	0.00455761	0.00105711	0.0137217	++++++++	++++++-+
cg15751131	SLC37A3	-0.00333848	0.00073101	-0.00427067	0.00113548	9.94743e-05	+-------	+-----+-
cg15773890		-0.00364166	0.00099815	-0.00373086	0.0015703	0.0294371	+-----+-	+-+---+-
cg15775914	CHML;OPN3	-0.00466265	0.00105103	-0.00466858	0.00155882	0.00107374	+-------	+-------
cg15791438	SFI1	-0.00170047	0.00053084	-0.0033401	0.000797442	0.00142993	+--+--+-	+--+----
cg15804598	HEXIM1	-0.00212945	0.000664495	-0.00388707	0.000994308	0.00338964	+---+-+-	+-----+-
cg15833353	ADAMTS12	0.00270731	0.000915188	0.0047461	0.00133434	0.0136614	+++-+-++	+++-+-++
cg15853125	TIAM1	-0.00132018	0.000440865	-0.0030418	0.000662287	0.000636935	+----++-	+-------
cg15865892		-0.00565962	0.00149354	-0.0106324	0.00240813	0.000156487	+---+-+-	+---+---
cg15866367	MLNR	-0.00302159	0.000808078	-0.00438305	0.00127084	0.00298948	+--+-+--	+----++-
cg15891546	DENND3	0.00344517	0.00109531	0.00583472	0.00158245	0.00709479	++++-+++	++++-++-
cg15908081	RNF139	-0.000761718	0.000257257	-0.00113769	0.000383823	0.045169	+------+	+-----+-
cg15937958	CXCL17	-0.00260533	0.000745907	-0.00288967	0.00109826	0.0281001	+------+	+------+
cg15941449	DLX1	-0.00138947	0.00041895	-0.00227432	0.000646735	0.00743583	+--+----	+--+----
cg15944060		-0.00276674	0.000908236	-0.00454617	0.00140136	0.0227836	+--+--+-	+--+--+-
cg15945999	EHBP1L1	-0.00113884	0.000725947	-0.00412545	0.00105351	0.0419384	+--++-++	+--+--++
cg15952045	ITGA9	-0.00277552	0.000700515	-0.00259727	0.000995984	0.00976738	+---/+--	+---/---
cg15958828	FOXP1	-0.00256534	0.000782095	-0.00338042	0.0011958	0.0314758	+--+-+--	+----++-
cg15962197	SCMH1	-0.00198627	0.000672324	-0.00287509	0.000954899	0.0419384	+--+-+/-	+--+--/+
cg15972572	PTPRN2	0.00137019	0.00048261	0.00264961	0.000757195	0.0193378	++-++-++	+++++-++
cg15995704		-0.000433633	0.000117061	-0.000441348	0.000187376	0.0267604	+-------	+-------
cg15996459	RPH3AL	0.00759549	0.0021763	0.00900615	0.00320684	0.0209044	+++++-++	+++-+-++
cg15999964	ZNF608	0.00402427	0.00111621	0.00384321	0.00166142	0.0357211	+++-+/++	+++-+/++
cg16015295	RPTOR	-0.00461126	0.00125746	-0.00417867	0.00187972	0.035204	+--+----	+----+--
cg16044480	ARAP1	-0.00345499	0.000835967	-0.00341803	0.00118462	0.00354525	+---/-/-	+---/-/-
cg16062253	NOTCH4	-0.00235736	0.000821344	-0.00487545	0.00125972	0.00772154	+------+	+-----+-
cg16086730	LOC285692	0.00146359	0.000601956	0.00348191	0.000916265	0.0190445	+++--+++	++++++++
cg16088251	ADK	-0.00116834	0.000358629	-0.00167816	0.00054204	0.0199857	+-------	+-+-----
cg16101739	PRRX1	-0.00199736	0.000655009	-0.00306923	0.000926045	0.0194928	+--++---	+---+---
cg16113254		-0.00211258	0.000607545	-0.00314051	0.00090634	0.00566994	+--+--+-	+--+----
cg16121470	ELAC1	-0.00143906	0.000863284	-0.0051324	0.0013472	0.0486138	+--+--+-	+--+--+-
cg16136916		0.00165185	0.000431173	0.00204644	0.00069522	0.00745961	++--/+++	++++/+++
cg16143049	HEG1	-0.00200734	0.000560748	-0.00214848	0.000833625	0.0253292	+--+--+-	+--++-+-
cg16158027	SLC39A10	-0.00316011	0.00105551	-0.00499804	0.00155097	0.0261289	+--+-+--	+--++-+-
cg16158874	GPR4	-0.00296285	0.000691595	-0.0042124	0.000984497	5.43169e-05	+--+--++	+--+--++
cg16271600	JUB	-0.00253741	0.000641248	-0.00269919	0.000970316	0.00736522	+---+---	+--++---
cg16302310	TLR9	-0.00257536	0.000720583	-0.00358858	0.00106048	0.00544053	+-------	+-------
cg16305292		-0.00283843	0.00086895	-0.00376619	0.00126572	0.0247349	+--+--+-	+-----+-
cg16321846	SDK1	-0.00367444	0.00141458	-0.00748661	0.00216772	0.0320494	+-+-----	+-+---+-
cg16331679	C6orf103	-0.00191513	0.00049489	-0.00135731	0.000731545	0.0349342	+----+--	+--+++--
cg16335643	ANKRD46	-0.00324375	0.000730822	-0.0034431	0.00105588	0.000578763	+--+----	+--+--+-
cg16361705		-0.00339408	0.00125254	-0.00631628	0.00191553	0.0372621	+--+/-/-	+---/-/-
cg16384774	FOXN3	-0.0042306	0.000957031	-0.00607499	0.00145915	4.93137e-05	+--+--+-	+--+--+-
cg16389345		-0.00273914	0.000783316	-0.0048672	0.00111923	0.000436467	+-----+-	+-----+-
cg16395997	WDR8	-0.0029648	0.00108039	-0.00592478	0.00160007	0.0142968	+-----++	+-----+-
cg16407699		-0.00388052	0.00114092	-0.00615384	0.00162695	0.00298948	+--+----	+--++---
cg16414852	SULT1B1	-0.00382924	0.00131451	-0.00606996	0.00187159	0.0289503	+-----+-	+-------
cg16438655	DOC2B	-0.00128307	0.00038677	-0.00159588	0.000540581	0.0234467	+---/+-+	+---/+--
cg16450590		-0.00272786	0.000840905	-0.00495964	0.00119511	0.00145489	+---/---	+---/---
cg16455894	MPRIP	-0.00274882	0.000832999	-0.00391363	0.00133038	0.0246711	+--+/+--	+--+/++-
cg16462183	ESM1	0.00304384	0.00152349	0.0123269	0.00228823	0.000220859	+++++-++	++++++++
cg16504798	MYO1F	-0.00279734	0.000713786	-0.00355148	0.00103582	0.00187041	+-----+-	+-----+-
cg16548568		0.00631358	0.00149397	0.0055955	0.00246188	0.00814207	++++//++	++++//-+
cg16566400	THY1	-0.000949334	0.000323929	-0.00137836	0.000462128	0.0460104	+-----+-	+-------
cg16567172	HSPB1	-0.00287045	0.000740836	-0.00511375	0.00107231	3.53439e-05	+--+/---	+---/---
cg16584662	PML	0.0032189	0.000921452	0.00591672	0.00142939	0.000831288	+++-+-++	+++++-++
cg16604658	TBK1	0.003457	0.00120132	0.00583285	0.00180414	0.0315956	+++-+-++	+++-+-++
cg16611654		-0.001647	0.000520503	-0.00243283	0.000788931	0.0247386	+--+----	+-------
cg16619805		0.0034216	0.00105444	0.00631276	0.0016682	0.00442326	++++/+++	++++/+++
cg16662477	RFFL	-0.00440577	0.00122276	-0.00929454	0.00175993	1.05849e-05	+-------	+-------
cg16680167	DPP6	0.00455653	0.00120389	0.00450134	0.00189822	0.0216983	+++-+-++	+++-+++-
cg16717225	GLT1D1	-0.0030665	0.000858405	-0.00368065	0.00125949	0.0140715	+--+----	+----++-
cg16724148	AGL	-0.0026373	0.000799495	-0.00375641	0.0013641	0.0344634	+-------	+----+--
cg16729631		-0.00414473	0.00129722	-0.00644183	0.0019472	0.0145935	+--+-+/-	+-----/-
cg16760223	SPATA16	0.00312674	0.000911056	0.00616668	0.00137443	0.000320098	+++++-++	+++++-++
cg16762030		0.00441506	0.00098143	0.00452554	0.00151084	0.000875546	+++-++-+	+++-+++-
cg16778714	LRRC37B2	-0.002529	0.000875791	-0.00386732	0.00129232	0.0486138	+---/+--	+---/---
cg16828491	SH3TC1	-0.00288655	0.000959283	-0.0069181	0.00142938	0.000267379	+--++--+	+--+-+--
cg16846518	EEFSEC	-0.00436108	0.000939052	-0.00689666	0.00139398	1.16421e-06	+-----+-	+---+-+-
cg16855355		-0.0030189	0.000924957	-0.00419886	0.00133733	0.0181265	+--+--++	+-----+-
cg16858898	TMEM51;C1orf126	-0.00125828	0.000467978	-0.00228654	0.00069092	0.0375562	+--+----	+--+---+
cg16871561	SLC25A3	-0.00189273	0.00117781	-0.0073141	0.00182133	0.0317517	+-+---+-	+--+----
cg16934473		-0.00074934	0.000201687	-0.000997096	0.000373178	0.0157953	+----+--	+----+--
cg16937735	PTPRN2	-0.00261683	0.00129506	-0.00813289	0.00200057	0.017596	+-----+-	+-------
cg16986238	MSN	0.002376	0.0010099	0.00535272	0.00152551	0.041274	+++-/+++	+++-/++-
cg17016266	B3GNT7	-0.00337655	0.0012746	-0.00649359	0.00185607	0.0268395	+--+---+	+--+--++
cg17018786	DISP2	-0.00323879	0.000654428	-0.00352317	0.000956831	3.1913e-05	+--+----	+--+----
cg17023419	CEMP1	-0.00225558	0.000648475	-0.00302476	0.000959939	0.0112546	+-------	+-------
cg17024257	PLD1	-0.0040164	0.00110619	-0.00640519	0.00165977	0.00128606	+-------	+-----+-
cg17027260	SH3RF3	-0.00263032	0.000851703	-0.0041362	0.00130637	0.0245286	+----+--	+----+-+
cg17035109		0.00221951	0.00104584	0.00666597	0.00157508	0.0100114	+++++-++	++++++++
cg17071957	GSN	-0.00211008	0.000699044	-0.00409361	0.00107738	0.00695715	+--++--+	+-----++
cg17079034	KLHL30	-0.00241729	0.000872238	-0.0043197	0.00125044	0.0242499	+-----/+	+-+---/-
cg17090401	FAT1	0.00352924	0.00106702	0.00456279	0.00155726	0.0247349	+++++-++	+++++++-
cg17111663	SORCS2	-0.00421434	0.00177075	-0.0101795	0.00248229	0.00980887	+--+/-++	+--+/-++
cg17112949	EGLN1	-0.000999434	0.000310505	-0.00172719	0.000550359	0.0199099	+-------	+---+---
cg17152214	KCNJ4	-0.00246578	0.000731253	-0.00336219	0.00117678	0.0246711	+-+-----	+-------
cg17168238		0.00109061	0.000248395	0.00102255	0.000401858	0.00313084	++++++++	++++++--
cg17168519	FAM154B	0.00319546	0.00103795	0.00463285	0.00152555	0.0318325	++++/-++	++++/-++
cg17184245	RAP1GAP	-0.00362381	0.00108147	-0.00464455	0.00165306	0.0281001	+-------	+-----+-
cg17223520	LCK	-0.00284727	0.000809483	-0.00346146	0.00117911	0.0154997	+---/---	+--+/---
cg17239103	CCDC19	-0.0032033	0.00106034	-0.00510807	0.001601	0.0264378	+--+--+-	+-------
cg17266431	NADK	-0.0035479	0.000871191	-0.00489124	0.00125518	0.000341137	+-----/-	+-----/-
cg17299830	LSG1	-0.000338432	0.000119438	-0.000617468	0.000194676	0.0386199	+-------	+-------
cg17315383	CD22	-0.00116319	0.000370426	-0.00175412	0.000628546	0.0438155	+-+-----	+----+--
cg17319007	FBLN5	-0.00345553	0.00100185	-0.00423912	0.00144443	0.0181265	+--+++--	+--+-+--
cg17319601	MCF2L2	-0.00159759	0.000467392	-0.0025717	0.000720375	0.00507869	+-------	+-------
cg17327171	RBMS1	-0.00308064	0.000807116	-0.00340274	0.00115775	0.00772752	+--+----	+--+--+-
cg17331950		-0.00199984	0.00057511	-0.00260102	0.000850942	0.0135433	+--+----	+--+--+-
cg17337118	ANKRD34C	-0.00103855	0.000316113	-0.0013389	0.000510594	0.0435471	+--+----	+--+----
cg17342588		0.00311386	0.000825727	0.00264001	0.00120599	0.0289054	+++++-++	++++--++
cg17389988	C7orf10	-0.00391657	0.000998021	-0.00365472	0.00145943	0.0126989	+--+---+	+--+---+
cg17413750		0.00176856	0.000627149	0.00452214	0.000970008	0.000730144	+++-++++	++++++++
cg17417049	RASA3	-0.00180161	0.000763118	-0.00417458	0.00119939	0.0433647	+--++-++	+---+-++
cg17436295		-0.00275782	0.000635928	-0.00294907	0.000993112	0.00152583	+--+-++-	+--+-++-
cg17460386	FAIM3	-0.00218654	0.00073201	-0.00345662	0.00105818	0.0243677	+--+--++	+-++----
cg17466510		-0.00394475	0.000895178	-0.00719756	0.00139171	1.12206e-06	+--+----	+-----+-
cg17469471	UXS1	-0.00243506	0.000687474	-0.00367921	0.00105728	0.00471955	+----+--	+----++-
cg17474524	PTK6	-0.0032576	0.000725693	-0.00483532	0.00107061	1.2169e-05	+----++-	+--+--+-
cg17476951	TRAPPC9	-0.00473759	0.000925084	-0.00694812	0.00135816	1.09874e-07	+-------	+-----+-
cg17478282	TTC24	-0.0022574	0.000618424	-0.00259124	0.000925758	0.0145935	+--+----	+--+----
cg17501982	NCK2	-0.00209289	0.000713551	-0.00323084	0.00106585	0.0419589	+-------	+-----++
cg17572056	OSTalpha	-0.00308357	0.000843245	-0.00373198	0.00124683	0.0102701	+-------	+-----+-
cg17588003	C17orf87	-0.00314986	0.00100109	-0.00433946	0.00148027	0.0341711	+--+--++	+--+--+-
cg17590710	COL23A1	-0.00458554	0.00128154	-0.00463455	0.00190536	0.0316775	+-----+-	+-------
cg17602903		-0.00290619	0.000796884	-0.00466123	0.00115883	0.000793562	+-----+-	+-------
cg17607231	SP140	-0.00487119	0.00128474	-0.00666152	0.00194117	0.00269841	+--+--++	+--+--++
cg17620335	NCOA4	0.00342935	0.00114834	0.00507753	0.00167705	0.0386567	+++-/--+	+++-/-++
cg17635080		-0.0036418	0.00100631	-0.00545654	0.00152421	0.00296405	+-------	+-------
cg17642353	PSG6	0.00317827	0.000889508	0.00297969	0.00127352	0.0369707	++++/+-+	++++/+-+
cg17691657	SLC4A4	-0.00124011	0.000476544	-0.00237876	0.000730812	0.0475225	+-----+-	+-----++
cg17695841	SLC35C1	-0.00285366	0.00094512	-0.00430028	0.00144871	0.0404649	+-------	+-------
cg17703212	DYDC1;DYDC2	-0.00308129	0.000832913	-0.00316664	0.00120986	0.0180564	+-------	+-----+-
cg17716986		0.00154768	0.000548975	0.00283123	0.000856566	0.0302682	++++-+++	++-+++++
cg17736671		-0.00232275	0.000620119	-0.00168676	0.000909466	0.0462256	+---+---	+---+---
cg17737263	SRGAP1	0.00201787	0.000598241	0.00348522	0.000963463	0.00502284	++-+++++	++++++++
cg17747053	PADI4	-0.00162891	0.000548528	-0.0027803	0.000861595	0.0270987	+---/---	+---/---
cg17758148	JMY	-0.00107467	0.000358007	-0.00183411	0.000605411	0.0375562	+----++-	++----+-
cg17781958	BAHCC1	-0.00412595	0.00118717	-0.00527563	0.00180054	0.0172916	+-------	+-----+-
cg17820039	KIAA1199	-0.00186771	0.000599791	-0.00258687	0.000890897	0.0382021	+--+----	+-----+-
cg17825400	WIPF1	-0.00309088	0.000864708	-0.00483606	0.00121801	0.00110164	+--+/-+-	+---/---
cg17836612	LGALS3BP	-0.00172284	0.000939606	-0.00602836	0.00141778	0.0135386	+---++--	+---++--
cg17837191	TEX2	0.0022858	0.000709031	0.00314325	0.00103399	0.0241085	+++-+-++	+++++++-
cg17942763	SKI	-0.00225457	0.000774905	-0.00409217	0.00112824	0.0128687	+--++---	+-------
cg17944885		-0.0036212	0.00100906	-0.00768524	0.00158618	6.14752e-05	+------+	+-------
cg17945976	MEIS1	-0.000951698	0.000278172	-0.00128273	0.000412941	0.0138737	+-------	+-------
cg17981790	FAM49A	-0.00276084	0.000731857	-0.0032989	0.00110278	0.00777472	+-------	+-------
cg17983957	AMICA1	-0.00358717	0.000786	-0.00478555	0.00109313	1.4683e-05	+--+----	+--+--+-
cg17987059	PAN3	0.00108411	0.000438503	0.00266735	0.000777035	0.0408498	++-+++++	++++++++
cg18015787	IGSF21	-0.00577644	0.00141077	-0.00596201	0.00222004	0.00593904	+--+--+-	+--+----
cg18016128	C17orf76	-0.00251645	0.000701741	-0.00458856	0.00104766	0.000302837	+-----/-	+-----/-
cg18031880		0.00702417	0.00207488	0.00857804	0.00312848	0.0291722	+++---++	+++-+-++
cg18034719	GRK6	-0.00264835	0.000574107	-0.00312173	0.000936472	0.00027249	+--+----	+-----+-
cg18062721	VGLL4	-0.00755843	0.00139565	-0.00891203	0.002171	1.12206e-06	+-------	+-------
cg18109389		0.00204268	0.000606468	0.00260117	0.000928464	0.0274832	+++-+-++	+++-+-+-
cg18121862	DLK1	-0.0040786	0.00122318	-0.00522379	0.0018822	0.030758	+-------	+------+
cg18159463	C10orf95	0.000472368	0.000139082	0.00057898	0.00019102	0.016926	++++/+++	++++/+-+
cg18173808	SNORA6;RPSA	-0.00126099	0.000378343	-0.00225947	0.000579762	0.00255094	+-+---+-	+-----++
cg18183961	RBM47	-0.00315196	0.000824942	-0.0030177	0.00121861	0.0169054	+--+----	+-------
cg18190824	ANKH	-0.0010989	0.000382099	-0.00194338	0.000639854	0.0458272	+-------	+-------
cg18213653	C12orf51	-0.00218043	0.000671695	-0.00287756	0.00104217	0.0377509	+-++----	+-++----
cg18217136	BLCAP	-0.0021736	0.00062277	-0.00293157	0.000964742	0.0136378	+-----+-	+-----+-
cg18217632	PRMT8	-0.00174179	0.000461419	-0.00183136	0.000705386	0.0154997	+-------	+---+--+
cg18222865	PDE3B;PSMA1	-0.00331963	0.0008994	-0.00386679	0.00131177	0.0103223	+--/----	+--/--+-
cg18274749	HSPG2	-0.00276283	0.000692514	-0.00486628	0.00100902	2.00937e-05	+-------	+---+---
cg18306983	LOC285830	-0.00124334	0.000562205	-0.00322199	0.00087656	0.0351026	+---+---	+---+--+
cg18311633	GALNT13	-0.0024199	0.000700491	-0.00312924	0.00104709	0.0161686	+--+----	+--+--+-
cg18320379		-0.00125568	0.00037532	-0.00139695	0.000567952	0.0493849	+--+----	+--+--+-
cg18334660	TTC39C	-0.00308929	0.000875625	-0.00370753	0.00129213	0.0171862	+--+---+	+--++-+-
cg18336453	PTK7	-0.00286473	0.000820205	-0.00367343	0.00120173	0.013123	+--+---+	+--+--+-
cg18349022	ZNF498	-0.00443929	0.00107871	-0.00526617	0.00164353	0.00180004	+--+----	+--+----
cg18352882		-0.00384587	0.00107854	-0.00556654	0.00154862	0.00328635	+--+--++	+--+-++-
cg18388559	VPS18	-0.00201841	0.0006092	-0.0028645	0.000896167	0.0144937	+-+-----	+-----+-
cg18395917		-0.00392084	0.000990897	-0.00357382	0.00137551	0.0100213	+-------	+----+--
cg18431486		0.00170249	0.000493985	0.00232602	0.000812971	0.0209254	+++-++++	+++-++++
cg18431951	PUF60	-0.0027925	0.000878836	-0.00370379	0.00132101	0.0400933	+--+----	+--+---+
cg18468041		-0.0026558	0.000838157	-0.00345203	0.00125094	0.0437035	+-----+-	+-------
cg18476766		-0.00525719	0.0011396	-0.00630758	0.00175871	0.000140339	+-+-----	+-----+-
cg18483487		-0.0044296	0.00132588	-0.00707316	0.00191991	0.00459833	+--+----	+--+----
cg18521914	C10orf53	0.000457264	0.00049078	0.00292211	0.000709576	0.0414536	+++++--+	+++++-++
cg18537205	VTI1A	-0.00500914	0.00123722	-0.00643096	0.00186037	0.00117189	+--+/+--	+---/++-
cg18545608		0.00208531	0.000710148	0.00361161	0.00111659	0.028374	+-++++++	++++++++
cg18546384	MAD1L1	-0.00275669	0.000685361	-0.00257727	0.00102521	0.00976738	+--++-+-	+--++-+-
cg18563860	CTSZ	-0.00321586	0.000935854	-0.00429187	0.00138738	0.0137453	+-----++	+-----+-
cg18587465	CACNB4	-0.00267024	0.000729471	-0.00362071	0.0010753	0.00459833	+--+-++-	+--+----
cg18599081	CCRL2	-0.00346038	0.000895312	-0.00378342	0.00133903	0.00840005	+---+-+-	+-----++
cg18661550	ZNRF3	-0.00209403	0.000662652	-0.00283554	0.000987097	0.036993	+----+--	+--+----
cg18663307	ITGB2	-0.0041092	0.00115378	-0.00570731	0.0016798	0.00544053	+--++-+-	+--++-+-
cg18704527	ARVCF	-0.0048203	0.00108017	-0.00599094	0.00152785	9.20602e-05	+-------	+--++++-
cg18728264	CXCR5	-0.00189912	0.000805087	-0.00432403	0.00123997	0.0428882	+--+----	+--+-++-
cg18753619		0.00225237	0.00070183	0.00335049	0.00104698	0.0180564	++++--++	+++-+-++
cg18780100	RPTOR	-0.00437702	0.00117631	-0.00528615	0.00176443	0.00868378	+-----+-	+---+-+-
cg18789663	PLD5	-0.00185877	0.000768449	-0.00404277	0.00117029	0.0419947	+-+-+---	+-------
cg18818531	FOSL1	-0.0037044	0.000813446	-0.00609245	0.00115895	5.02384e-07	+--+----	+--+--+-
cg18830993	PELI2	0.00534713	0.00133941	0.00341505	0.00200387	0.0305163	++++++++	+++-+-++
cg18854666	SLC11A1	-0.0037783	0.000749245	-0.00497082	0.00107109	8.0907e-07	+-----+-	+-----+-
cg18857726		0.00126459	0.000439115	0.00225033	0.000734119	0.0433488	++-+/+-+	++++/-++
cg18865207	LY9	-0.00271414	0.000751919	-0.00275154	0.00111498	0.0281001	+-------	+--+----
cg18898103	ETS1	-0.003467	0.00115478	-0.00839065	0.00177584	0.000401291	+----+++	+-------
cg18923906	TSPAN14	-0.00264775	0.00100214	-0.00508672	0.00144159	0.0255035	+---/-+-	+---/--+
cg18951135	FAM126B	0.00506916	0.00131738	0.00601242	0.00196232	0.00547178	+++-+-++	+++++-++
cg18951352	ZC3H12D	-0.00465489	0.00126338	-0.00512994	0.00181769	0.013123	+--+--+-	+--++-+-
cg18981338	DHRS4;C14orf167	-0.00382987	0.000985154	-0.0054158	0.00144298	0.000876433	+-------	+-----+-
cg18991862	MAD1L1	0.000654868	0.000249473	0.00169689	0.000454442	0.01633	++++-+-+	++++-+++
cg18994377	LOC100125556	-0.00215746	0.000785185	-0.00380151	0.00114365	0.0330071	+---/-+-	+---/---
cg19005168		-0.00302313	0.00094032	-0.0046408	0.00137905	0.0127488	+--+----	+-------
cg19020666		-0.00198001	0.00110291	-0.00653559	0.00170122	0.0398797	+--++-+-	+---+-+-
cg19025811		-0.00241171	0.000749469	-0.00303684	0.00115454	0.048969	+--++-+-	+---+-+-
cg19053223	ATXN7L1	-0.00177947	0.00057809	-0.00275505	0.00093429	0.0376411	+----+--	+-----+-
cg19089328	NADSYN1	-0.00504605	0.0012266	-0.00447208	0.00180918	0.00813448	+----+--	+----++-
cg19097494		-0.000725141	0.000270314	-0.00164068	0.000485584	0.0328959	+--++---	+--+----
cg19097500	NFIA	-0.00198203	0.000735381	-0.00388243	0.0010675	0.0182133	+-----+-	+-----+-
cg19103429	CDK6	0.00416993	0.00105818	0.0054411	0.00153034	0.00124285	+++++--+	+++-+-++
cg19108718	RFESD	-0.00364239	0.000947546	-0.00339807	0.00140762	0.0176234	+--+--+-	+---+-+-
cg19118972		-0.00311688	0.000700061	-0.00364841	0.00103945	0.000292235	+-----+-	+-----++
cg19129325	ZNF717	0.00430895	0.00114986	0.00280783	0.0015633	0.0490291	++++/+++	++++/-++
cg19139589		-0.00238242	0.000679508	-0.00301489	0.00100872	0.0143274	+-------	+-----+-
cg19145995		-0.00176708	0.000618337	-0.00385492	0.000943866	0.00442326	+--+--+-	+--+----
cg19154600	SYNPO2L	-0.00409574	0.00100187	-0.00362476	0.00145678	0.00842919	+--+----	+---+--+
cg19159092	FLJ39609	-0.00231216	0.000817851	-0.00387232	0.00116558	0.0287293	+--++--+	+--++--+
cg19169154	MFAP4	-0.00235514	0.000745501	-0.00370964	0.00105687	0.0103497	+---+---	+---+---
cg19169932		-0.00383218	0.00131468	-0.00682371	0.00199807	0.0202215	+-----+-	+-----+-
cg19171792		0.00200429	0.000803861	0.00433195	0.00126085	0.0393369	++++-++-	+++--+++
cg19245758	FAM55C	-0.00144285	0.000432411	-0.00220601	0.000678681	0.0125732	+--++-/-	+--++-/-
cg19259111	AMBRA1	-0.00176905	0.000820807	-0.00468003	0.00121279	0.0246711	+--+---+	+--++-+-
cg19263469		0.00402349	0.00132486	0.00606304	0.00204126	0.0390425	+++-/-++	+++-/-++
cg19265300		-0.00368494	0.000961405	-0.00351956	0.00134548	0.013123	+---+---	+-------
cg19268695	DENND2D	-0.00350902	0.000833148	-0.00423363	0.00121768	0.000691986	+--+----	+--+----
cg19269039	DENND2D	-0.00491146	0.00112334	-0.00610507	0.00165127	0.000238063	+--+----	+-------
cg19273683	ECE1	-0.00343947	0.00119019	-0.00575194	0.00172588	0.0253292	+---/--+	+-++/---
cg19280776	PAG1	-0.002053	0.000523018	-0.00352638	0.00078408	8.10707e-05	+--+/-+-	+--+/---
cg19281794	BTLA	-0.00462957	0.00111697	-0.00609379	0.00163289	0.000441489	+--+--++	+--+--+-
cg19289072	AAK1	-0.00343862	0.000669812	-0.00362073	0.000990645	1.64252e-05	+-------	+-----++
cg19306866		0.00304219	0.0008481	0.00535551	0.00134284	0.00103628	++++-+++	+++++-++
cg19351423	GADD45B	-0.000390316	0.000150111	-0.000886167	0.000236893	0.0167631	+-----+-	+----++-
cg19400520		-0.00250337	0.000690774	-0.00309804	0.00111337	0.01613	+---/---	+--+/-+-
cg19459791		-0.00347499	0.000971201	-0.00410141	0.00149991	0.0195117	+-++----	+-++----
cg19461621	COLEC12	-0.00222736	0.000593682	-0.00251159	0.000843455	0.00834664	+--+----	+-------
cg19475988	GULP1	0.00192709	0.00101623	0.00583987	0.00158209	0.0497863	++++--++	+++++-++
cg19486175		0.000853455	0.000294212	0.00164353	0.000527672	0.0382947	+++-++++	+++-++++
cg19494100	RNF144B	-0.00212001	0.00065398	-0.00326863	0.000942971	0.00970174	+---+---	+---+-+-
cg19498794	RASAL2	-0.00270053	0.00145079	-0.00799462	0.00214334	0.0473159	+----+-+	+-----+-
cg19553961	2022-03-06	-0.00553817	0.00137192	-0.00593139	0.00213089	0.00578537	+-----+-	+----+++
cg19557110	ANKFY1	-0.00453938	0.000870396	-0.00553213	0.00132372	2.12122e-06	+--+----	+--+--+-
cg19574915	ISG20	-0.0046619	0.0011019	-0.00640437	0.00157261	0.000123245	+--+---+	+--+--+-
cg19583076	CD79A	-0.00236039	0.000557945	-0.00224538	0.000814193	0.00343568	+-------	+-----+-
cg19640007	C4orf51	0.00270106	0.000891302	0.00444144	0.00132672	0.0188584	+++-+-++	+++++-++
cg19643211	PPP1R13B	-0.00256498	0.000720697	-0.00259865	0.0010797	0.034512	+-------	+-----+-
cg19646897	HAVCR2	-0.00359474	0.00100788	-0.00381346	0.00148085	0.0260974	+---+---	+---+-+-
cg19676227	NCKAP5	0.00327666	0.00105622	0.005555	0.00156036	0.0103497	+++++-++	+++++-++
cg19683780		-0.00381344	0.0010178	-0.00511886	0.0016048	0.00546238	+--+----	+-----+-
cg19696701		0.001496	0.000529498	0.00295478	0.000842918	0.0195574	++--++++	++-+++++
cg19710326	DTNB	-0.00231348	0.000714357	-0.0042941	0.00100122	0.000999547	+--+/---	+---/-+-
cg19733042		-0.00472594	0.00119701	-0.00528217	0.00186493	0.00686707	+-------	++------
cg19750282		-0.00240008	0.000710279	-0.0027316	0.00101	0.0315956	+-------	+-+-+-+-
cg19769147	PACS2	-0.00342232	0.000723044	-0.00325241	0.00113691	0.000541773	+-----+-	+-----+-
cg19777067		-0.00262929	0.000687489	-0.00183012	0.00100118	0.0399405	+-------	+-------
cg19787650		-0.00244734	0.00081305	-0.00374627	0.00115886	0.024848	+--+--+-	+--+--+-
cg19802390		-0.00681053	0.00174582	-0.00720494	0.00268106	0.00993735	+--+----	+-----+-
cg19814159		0.00865671	0.00230744	0.00683941	0.00363091	0.0442222	++++/+++	++--/+++
cg19815017		0.00214265	0.000794749	0.00391634	0.00116136	0.0325168	++++++++	++++++++
cg19817165	DYRK2	-0.00207445	0.000786362	-0.00428466	0.00123728	0.0294772	+-----+-	+-----+-
cg19820372	LAYN	-0.00147593	0.0005189	-0.00238647	0.000725381	0.0298444	+---+---	+---+--+
cg19844326	ANK1	-0.0024098	0.000677471	-0.0026137	0.00105502	0.0310701	+-----+-	+-----+-
cg19852827		0.00293705	0.00141535	0.00886636	0.00217611	0.0159654	+++--+--	+++-++++
cg19879491	CCDC13	-0.00184557	0.000554595	-0.00301283	0.000867991	0.00790429	+--+----	+--+----
cg19881557		-0.00231675	0.000963956	-0.00571948	0.00153236	0.0235463	+-++-++-	+-----+-
cg19901005	NAPSA	-0.00208861	0.000683606	-0.00363194	0.00103354	0.0126559	+-------	+----+--
cg19911880	ASAP1	-0.00211765	0.000636933	-0.00311198	0.000985387	0.0153489	+-----+-	+-----+-
cg19912141	MRGPRE	-0.00182112	0.000631658	-0.00285873	0.000940087	0.0451018	+-----/-	+-----/+
cg19930056	FAM70A	0.00256611	0.000881702	0.00371861	0.00115781	0.0310701	++++/+++	++++/+-+
cg19951006	IL23A	-0.00317843	0.00112708	-0.00643962	0.00164843	0.00772154	+--+--+-	+--+----
cg19975346	FAM53B	-0.00201938	0.000634257	-0.00312285	0.000888353	0.00977025	+--+--+-	+---+-+-
cg20023102	NDFIP2	-0.00275483	0.00100275	-0.00488646	0.00144931	0.0298444	+--++---	+--+---+
cg20025658	CXCR1	-0.00239169	0.000705719	-0.00275088	0.00102018	0.0314297	+--+--+-	+--++-+-
cg20026524	PDE10A	-0.00124698	0.00046562	-0.00234851	0.000737852	0.048498	+-+--+--	+----+--
cg20054248	IKZF4	0.0016906	0.000601001	0.00266448	0.000840073	0.0399274	++++---+	+++-+-+-
cg20099511		0.00207126	0.000752495	0.00388383	0.00114375	0.0281872	++++/-++	++++/-++
cg20112079	VENTX	-0.000715001	0.000191266	-0.000715759	0.000273676	0.0164298	+---+---	+---+---
cg20127191		-0.00274323	0.00112296	-0.0062459	0.00164132	0.0183959	+--+/---	+---/---
cg20132791	SLC26A8	-0.00321256	0.000844621	-0.00436266	0.00123805	0.00203349	+-------	+-----+-
cg20138067	BTG2	-0.00221503	0.000691433	-0.00296079	0.0010116	0.0306605	+--+----	+--+--+-
cg20141108		-0.00232593	0.000948496	-0.00630321	0.00140631	0.00275215	+--+---+	+--+--+-
cg20191858	RAB30	0.00181837	0.000592158	0.00323013	0.000898085	0.0101743	++-++--+	+++++-++
cg20234060	ATPGD1	-0.00287124	0.000606873	-0.00394098	0.000947847	1.65429e-05	+---+---	+--++---
cg20246863		-0.00155928	0.000529272	-0.0022924	0.000747835	0.0387211	+-+-/-/-	+---/-/-
cg20269554	TTC4	-0.00215203	0.00041253	-0.00298488	0.000629916	2.91179e-07	+--+----	+--+----
cg20274462		0.00135091	0.00063788	0.0032774	0.000884071	0.0371071	+++++---	+++++-+-
cg20299697	MRAS	-0.00475215	0.00104942	-0.00623998	0.00160539	8.10707e-05	+-----+-	+----++-
cg20317872	DENND2D	-0.00403389	0.000967899	-0.00580172	0.00143386	0.000161195	+--+----	+-------
cg20339843		-0.00102402	0.00054917	-0.0029122	0.000784859	0.049375	+--+--++	+--+---+
cg20364241	MAPK10	0.00311725	0.000967166	0.0056765	0.00150556	0.00478124	++++/-++	++++/-++
cg20380468	FYB	-0.00269909	0.00114756	-0.00667915	0.00164341	0.0111747	+-----+-	+-------
cg20426709	HYI	-0.00338113	0.00097686	-0.00426288	0.00151527	0.0220643	+-----+-	+-----++
cg20437098	RNF144A	-0.00216024	0.000628823	-0.00291427	0.000985159	0.0180065	+--+----	+--++---
cg20464804	SYN3	-0.00153403	0.000405177	-0.00155678	0.000592306	0.0142968	+-------	+--+-+--
cg20484086		-0.00240636	0.000689394	-0.00288804	0.00102996	0.0210283	+--+--+-	+--+--++
cg20486569	CLDN5	-0.00176486	0.000732722	-0.003615	0.00105713	0.0458272	+-----+-	+-------
cg20498414	RIMS4	-0.00125974	0.000320345	-0.00113561	0.000453862	0.0124381	+--+----	+--+----
cg20539142	CHRNA6	-0.00492216	0.00133545	-0.00456763	0.00195349	0.0285718	+--+--+-	+--+--+-
cg20547295	NFU1	-0.00209107	0.000679325	-0.00288035	0.000965934	0.0355043	+-----+-	+-+---+-
cg20563854	RAPGEF3	-0.00292548	0.000695519	-0.00293102	0.00100857	0.00271169	+------+	+------+
cg20569855	PSRC1	-0.00219803	0.00062458	-0.00248658	0.000989967	0.0318696	+--+--/-	+--+-+/+
cg20594304		0.00191582	0.000547021	0.00233614	0.000803365	0.016926	+++-+-++	+++---++
cg20595453	VPS52	0.00331862	0.000939677	0.00343233	0.00139958	0.03419	+++++--+	++--++++
cg20632446		0.00155453	0.000595601	0.00331307	0.000995627	0.0408861	++++++--	++++++-+
cg20670946		-0.00385795	0.00108489	-0.00423208	0.0015472	0.0204508	+--+/---	+--+/-+-
cg20697044	CACNG4	-0.00306075	0.00084506	-0.00374815	0.00119531	0.00832956	+-+---+-	+-----+-
cg20701183	LMO4	-0.00417006	0.00099917	-0.00640595	0.00146392	5.63717e-05	+-----+-	+-----+-
cg20701850	RECQL;GOLT1B	-0.000686187	0.000200434	-0.00144511	0.000350899	0.00106123	+-------	+----+--
cg20702417	DNMT3A	-0.00221656	0.000682871	-0.00487771	0.0010487	0.000292188	+---/-+-	+---/---
cg20761853	TIMP2	-0.0029044	0.000964183	-0.00600721	0.00149044	0.0036684	+-----+-	+-----+-
cg20776891	ST3GAL1	0.00240906	0.000737735	0.00348684	0.00111422	0.0183427	++++/+++	++++/++-
cg20812370	PBX1	0.00189271	0.000531827	0.0018713	0.000847346	0.0453202	++++++++	++++--++
cg20817228	LOC728855	-0.0030497	0.00103171	-0.00460306	0.00152621	0.0414082	+---/+--	+--+/---
cg20841134	VPS54	-0.00248386	0.000690604	-0.00385057	0.00099783	0.00142315	+---+-+-	+--+--++
cg20847586		0.00171615	0.000644657	0.00389005	0.000994104	0.0100461	++-+-+++	+++++-++
cg20902757		-0.00440338	0.00116743	-0.004673	0.00186289	0.0181137	+--+----	+--+---+
cg20915212	ABCA3	-0.00167535	0.000615543	-0.0032969	0.000925841	0.0207535	+--++---	+---+---
cg20918069	PSD3	-0.00111522	0.000304612	-0.00122632	0.000479685	0.0217182	+--+/---	+--+/---
cg20973476		-0.00109441	0.000485298	-0.00269573	0.000748285	0.0387576	+------+	+--+-+-+
cg20973720	RASGRF1	-0.00170102	0.000470793	-0.0022432	0.000659436	0.00475947	+--++--+	+---+---
cg21013395	HN1	-0.00121273	0.000340164	-0.00172135	0.000607914	0.016913	+-+-----	+-++----
cg21068610	CHD3	-0.000695338	0.000261061	-0.00144044	0.000446214	0.0456178	+--+----	+--+----
cg21082400		-0.00297081	0.000773858	-0.00278082	0.00113736	0.0169433	+-----+-	+---+-++
cg21088514	KCNE1	-0.00366789	0.00114205	-0.00597565	0.00179219	0.0135433	+--+--+-	+-----+-
cg21106695		-0.00212998	0.00110068	-0.00653335	0.0016878	0.0316012	+----++-	+---+++-
cg21115558	DAAM2	-0.00348658	0.00100079	-0.00448142	0.00141551	0.0107866	+--+--+-	+--+--+-
cg21139312	MSI2	-0.00220771	0.000564256	-0.00188868	0.000876952	0.0216983	+--+/+--	+--+/+--
cg21190228	HDAC4	0.00246769	0.000722046	0.00249817	0.00103414	0.0456178	+++++--+	+++++-++
cg21199922	FLJ13197	0.00478063	0.00102436	0.00373433	0.00149306	0.00129482	+++++-++	+++++-+-
cg21205978	APOL6	-0.0022979	0.000756358	-0.00417086	0.00113527	0.00899971	+---+-+-	+---+---
cg21232161	MGAT5	0.00214493	0.000673183	0.00263488	0.000939204	0.0393369	+++-+--+	+++---+-
cg21249754	PTPN6	-0.00329987	0.000676754	-0.00476153	0.0009848	7.87527e-07	+--+/-+-	+--+/---
cg21286622		-0.00196753	0.00059818	-0.00235519	0.000926785	0.0489168	+-+-----	+-+---+-
cg21320768	PHF11	-0.00288877	0.000585555	-0.00458821	0.000866559	1.09874e-07	+--+----	+--+--+-
cg21344741	ELMOD3;RETSAT	-0.000952415	0.000291636	-0.00136163	0.000439482	0.0195609	+----+--	+----+--
cg21370522	TNF	-0.00232398	0.000904094	-0.00551997	0.00133058	0.00635663	+---+-++	+---+-+-
cg21385821	CA10	-0.00351127	0.00125823	-0.00629479	0.00199371	0.0423533	+--++---	+-------
cg21387281	OGFR	-0.0033804	0.000786448	-0.00444986	0.00113857	0.000161195	+-------	+---+-+-
cg21398996		-0.00260282	0.000760842	-0.00286727	0.00108273	0.0317111	+--++-++	+--++-+-
cg21400802	PGLYRP4	-0.00104889	0.000496383	-0.00298616	0.000774778	0.0263439	+-++----	+-----+-
cg21402364		-0.00533051	0.000944043	-0.0048586	0.00134527	1.98688e-06	+---/---	+--+/---
cg21422623	ITPKB	-0.00232669	0.000816303	-0.00375268	0.00118677	0.0382228	+--+--+-	+-------
cg21473545	AACSL	-0.0037293	0.000923664	-0.00884226	0.00138416	1.6016e-08	+--+--+-	+--+--+-
cg21507987	AMPD3	-0.00496496	0.00102254	-0.00535344	0.00143586	3.93477e-05	+-------	+-----++
cg21550107		-0.00322419	0.000830548	-0.00376591	0.00116335	0.00338964	+--+--++	+-----+-
cg21578195	PTK6	-0.00219663	0.000705191	-0.00406033	0.000992856	0.00242903	+---/-+-	+---/-++
cg21583440	GDPD5	-0.00568269	0.00103794	-0.00628036	0.00149526	6.88989e-07	+---+---	+---+-+-
cg21599100	SLC22A18AS;SLC22A18	-0.00403789	0.00137742	-0.00608017	0.0020178	0.0435471	+---/-+-	+---/---
cg21606696	BCL3	0.000586266	0.000431323	0.00314354	0.000669049	0.00606528	+++-++--	+++-++++
cg21606866	TMEM125	0.00230675	0.000732445	0.00408958	0.00106081	0.00451263	+++++/++	+++++/++
cg21619883		0.00145645	0.000607237	0.00309146	0.000885528	0.0402747	++++/+-+	++++/+++
cg21620979	KSR2	0.00468926	0.001483	0.0064213	0.00231974	0.0436379	++++++++	++++--++
cg21626848	SC65;FKBP10	-0.00235501	0.00100806	-0.00504988	0.00145516	0.0457821	+---+---	+---+-+-
cg21663219	TNFRSF13C	-0.00199595	0.000636065	-0.00335049	0.000955719	0.0108935	+-----++	+-----+-
cg21687365	SF3B4	0.000685316	0.00022441	0.00136493	0.000364648	0.00745961	++++-++-	++++-+++
cg21710408	ZNF532	-0.00195771	0.000839269	-0.00540243	0.00129232	0.00840005	+--++---	+---+-+-
cg21734356	DLGAP1	-0.0026602	0.000786354	-0.00438541	0.0011963	0.00438563	+---+---	+-------
cg21742790		-0.00254945	0.000715759	-0.00418126	0.00105065	0.00110306	+-----+-	+-----+-
cg21745599	CYP4F3	-0.00243116	0.000967341	-0.00584633	0.00147804	0.0114824	+---/-++	+---/-+-
cg21747070		0.00328417	0.00122361	0.00612332	0.00190054	0.044786	++--++++	++--++-+
cg21769006		-0.002236	0.000599169	-0.00219409	0.000918034	0.0240965	+--+----	+--+-+++
cg21770462	ZNF366	0.00297644	0.000968998	0.00466315	0.0014526	0.0232871	++++++-+	++++++++
cg21778644	TGFBRAP1	-0.00329771	0.000843678	-0.00331872	0.00130671	0.0124381	+-----+-	+-------
cg21805788	FAM102B	-0.00616276	0.000850103	-0.00741747	0.00124072	3.92187e-14	+-------	+-----+-
cg21833837	KIAA1026	-0.00278116	0.000623379	-0.0014777	0.000889916	0.00919919	+--+----	+-++--++
cg21875802		-0.000599137	0.00026887	-0.00145683	0.000406737	0.0419384	+-+---+-	+---+-+-
cg21876964		-0.0032185	0.000980726	-0.00353749	0.00137759	0.0475301	+-------	+--+----
cg21894883	SQLE	-0.000776999	0.000250755	-0.00128957	0.000375349	0.0136587	+---+---	+---+---
cg21908886	FAM78B	0.00220891	0.000694691	0.00319204	0.000984867	0.017565	+++++-++	+++-+-++
cg21912938	JAZF1	-0.00137536	0.000369804	-0.00113316	0.000578535	0.0435471	+-----+-	+-----++
cg21935393		0.00275982	0.000909901	0.0041958	0.00142394	0.0408861	++-+++++	++++++-+
cg21988972	AFF3	-0.00268032	0.000762565	-0.00372634	0.00105538	0.00444227	+--+/---	+-+-/-+-
cg21991633		0.00260065	0.000775377	0.0034761	0.00113697	0.0176691	+++++-++	+++++--+
cg21993290	GIGYF2	-0.00328639	0.000921443	-0.0030082	0.00134412	0.0428231	+--+-++-	+--++-++
cg22023664	GNG7	-0.00283306	0.000735117	-0.00213197	0.00111569	0.0340706	+--+--+-	+-----+-
cg22032961		-0.00305382	0.000830504	-0.00434998	0.00123966	0.00303625	+-------	+-----+-
cg22043381	ZHX2	-0.00306923	0.000833756	-0.00375158	0.00123996	0.00905529	+--+--+-	+--+--+-
cg22085539	POU3F2	-0.00127475	0.000380419	-0.00196495	0.000601802	0.0117759	+--++---	+--+----
cg22095582	C15orf42	-0.00250678	0.000601162	-0.00242237	0.000862067	0.00372423	+--+--+-	+---+-+-
cg22096787	SORL1	-0.00113248	0.000348471	-0.00205867	0.000596306	0.00980887	+--+----	+--+--+-
cg22146593		-0.00233096	0.000849718	-0.00446398	0.00126949	0.0220952	+---+---	+---+---
cg22164009		0.00211357	0.000766179	0.0036467	0.0011022	0.0335325	+++-/-++	+++-/-++
cg22166739	UCP2	-0.0033472	0.000679942	-0.00376105	0.000997856	2.72413e-05	+--+---+	+--+--+-
cg22203582	PDE8B	-0.00110288	0.000263359	-0.00129257	0.000409389	0.00159468	+--+----	+--+----
cg22214349		0.00192333	0.000763511	0.00393107	0.0011205	0.0323179	+++++-++	+++++-++
cg22222644	LIM2	-0.00188492	0.000692364	-0.00342753	0.00106175	0.0414082	+--+--++	+------+
cg22289810	NF1	-0.00226087	0.000680621	-0.00336585	0.00100659	0.010616	+-------	+---+---
cg22293458		-0.00110619	0.000368846	-0.00188383	0.000642568	0.0447753	+-----/-	+----+/-
cg22318806	LTA	-0.00204185	0.000630674	-0.00313382	0.0009184	0.0109068	+--+----	+--+---+
cg22341471	ABCB9	-0.00226664	0.000724126	-0.00351929	0.00104413	0.0145935	+---+-+-	+-----+-
cg22356324	HK1	-0.00200394	0.00056537	-0.00275442	0.000885195	0.0105621	+--+----	+-------
cg22386583	RPTOR	-0.00424221	0.00109049	-0.00497556	0.00164696	0.00537665	+--+---+	+-----+-
cg22419039	ESRRG	-0.0016396	0.000410827	-0.00082061	0.000589655	0.0410184	+--+----	+-++----
cg22436171	SNORD63;HSPA9	0.00150764	0.000432629	0.00225838	0.000706403	0.0101743	++--++++	++-+++++
cg22448090	KIF21B	-0.00173485	0.000572649	-0.00306762	0.000890561	0.0152679	+--+--+-	+--+--+-
cg22453826		-0.00519199	0.0012706	-0.0068084	0.00196526	0.00105529	+---/++-	+--+/-+-
cg22475071		0.00205168	0.000653691	0.00338682	0.000986284	0.0128319	++++++++	++++++++
cg22479226	LARP1	-0.00272523	0.000783959	-0.00379689	0.00114535	0.00802733	+-------	+-+-+-+-
cg22484980	TPCN2	-0.00218648	0.000622063	-0.00270805	0.000941347	0.0174711	+--+---+	+--+--+-
cg22488164	PLBD1	-0.00558781	0.000958049	-0.00767645	0.00149962	4.02972e-09	+-------	+-----+-
cg22535089	TMCO3	0.00240755	0.000918821	0.00451252	0.00136907	0.0428231	+++++--+	+++++-++
cg22537604	CD177	-0.00409189	0.00137605	-0.0073507	0.00208536	0.0142427	+--+-+-+	+--+-++-
cg22544485		-0.00137871	0.000382206	-0.00161958	0.00056468	0.0142968	+-------	+---+---
cg22544881	FLJ43663	0.00260792	0.000774703	0.00302453	0.00109604	0.0295156	+++++-++	+++++-++
cg22548485	TULP1	-0.00305875	0.000818344	-0.0027765	0.00119292	0.0257653	+--+--++	+--++-++
cg22549086	PRKCE	-0.00244133	0.000711334	-0.0029661	0.00104195	0.0221567	+-------	+-------
cg22551060		0.000842502	0.000300614	0.0016162	0.000477228	0.02634	++++++++	+++-++-+
cg22590032	FLT4	-0.00218931	0.000577966	-0.00232581	0.000829187	0.010616	+--+----	+--+----
cg22604316		-0.0019562	0.0005669	-0.00183979	0.000797987	0.0497756	+----+--	+----+--
cg22613769	SMYD2	-0.00297947	0.00159378	-0.00901367	0.00241307	0.0465071	+--+//--	+--+//--
cg22652406	DNAJC4	-0.00101648	0.000323881	-0.00184646	0.000524586	0.0105814	+--+----	+--+--+-
cg22713958	LGALS3BP	-0.00149806	0.000735056	-0.00416529	0.00111971	0.0397554	+-------	+----+--
cg22745747	BMX	-0.00550745	0.00144948	-0.00588823	0.00220494	0.0130044	+---+---	+---+-+-
cg22753611	CAP2	-0.00317992	0.00108669	-0.00622326	0.00156414	0.00513591	+--+-+--	+--+-+++
cg22787468	SEZ6	-0.00246499	0.000767191	-0.00386904	0.00115029	0.0128359	+--+--+-	+--+--+-
cg22813165	HAUS5	0.00210622	0.000766012	0.00379231	0.00120493	0.0462599	++++/+++	++++/++-
cg22843712	MYOM2	-0.00484151	0.00141991	-0.00547425	0.00214696	0.0382021	+----+--	+----+--
cg22852840	OPN5	0.00384862	0.00101681	0.00594083	0.00152619	0.000793562	+++++/++	+++++/++
cg22858630	MKNK1	-0.00229708	0.000618974	-0.00246111	0.000960977	0.0191882	+-----+-	+-----++
cg22859679	LOH12CR1;LOH12CR2	-0.00251837	0.000749453	-0.0040564	0.00114037	0.00601422	+--++-/-	+--+--/-
cg22924563		-0.00376411	0.000940833	-0.00482084	0.0013569	0.00108106	+--+/---	+--+/---
cg22927302	SEMA3B	-0.00292382	0.00075554	-0.00370475	0.00108076	0.00214452	+-----+-	+-----+-
cg22935192		-0.00221881	0.000748213	-0.00426647	0.00120617	0.0140715	+--+----	+-------
cg22945457	LBR	-0.00212034	0.00078024	-0.00519351	0.00117136	0.00191574	+-----++	+-----++
cg22952787	CLN5	0.00402071	0.00128174	0.00528988	0.00191912	0.0466062	+++-/--+	+++-/-++
cg22962236		-0.00477398	0.00148713	-0.00638816	0.00238052	0.0457312	+--+---+	+--+----
cg22976533	PACS2	0.00645397	0.00136589	0.00204028	0.00202814	0.00745961	+++-+-++	++++--++
cg22984631		-0.00339354	0.00127059	-0.00631294	0.00184928	0.0310701	+--+/--+	+---/-+-
cg23002590	RPS6KA2	0.00309044	0.000879811	0.0029201	0.00127508	0.044786	++++/-++	++++/-+-
cg23009263		-0.00219274	0.000805053	-0.00470438	0.00135755	0.0255035	++--+---	+---+---
cg23009780		-0.00311122	0.000868771	-0.00609568	0.00132493	0.000149255	+-------	+-------
cg23013137	TSSK4	-0.00217422	0.000669713	-0.00264994	0.000952415	0.0365277	+---+---	+---+---
cg23038277	ITPKB	-0.00251332	0.00105989	-0.00592735	0.00159131	0.0249987	+-++----	+-+-----
cg23039807		-0.0042883	0.00123072	-0.00658968	0.00188647	0.00521281	+-++----	+-----++
cg23048215	ARID3A	0.00223149	0.000752909	0.00393826	0.00114056	0.0169802	+++++-++	+++++-++
cg23051123		-0.00143953	0.000531976	-0.00253597	0.000766441	0.0366626	+--+---+	+--++-++
cg23051559		-0.00189239	0.000584547	-0.00240135	0.000825735	0.0296093	+-------	+-----+-
cg23083424	SYNPO2L	-0.0035144	0.000963033	-0.00320909	0.0014061	0.0338693	+--+----	+--+--++
cg23083936	BCKDHA	-0.00189178	0.000587201	-0.00236371	0.000861505	0.0407234	+--+----	+-+---+-
cg23092820	S100A9	-0.00275325	0.00070997	-0.00290714	0.00101996	0.00782355	+--+--++	+-----++
cg23106115	C8orf38	-0.00299263	0.000719296	-0.00397792	0.00106681	0.000422683	+--+---+	+--+--+-
cg23137881	C4orf45	0.0044463	0.00108746	0.00372236	0.00161618	0.0112623	+++-++-+	+++-+-++
cg23140706	NFE2	0.00226942	0.000687975	0.00302071	0.000981356	0.0190349	+++++-++	+++++-++
cg23151413	REG1A	0.00095561	0.000397983	0.00287934	0.000647452	0.00339142	++++++-+	++++++-+
cg23178308	PDXK	-0.00116271	0.000411611	-0.0020048	0.000647306	0.0449499	+---/---	+---/-+-
cg23198623	BUB1	-0.0044733	0.00110627	-0.00271842	0.00163745	0.0281872	+--+----	+--++---
cg23213217	DEGS1	-0.0024448	0.000920684	-0.00476776	0.00132344	0.021144	+-------	+-------
cg23239078	CDKN1C	-0.00034029	0.000109073	-0.000523222	0.000162128	0.0203006	+----+++	+---+++-
cg23247191	TPCN2	-0.0032725	0.000822573	-0.00453212	0.00120637	0.000664849	+--+----	+-----+-
cg23249922		-0.00417389	0.00105025	-0.00473666	0.00160159	0.00489781	+---+-+-	+---+-+-
cg23302989	C7orf31	0.00284551	0.000836726	0.00372845	0.00128122	0.0211417	+++-+-++	+++++-++
cg23348081		-0.0058714	0.00140743	-0.00640733	0.00208173	0.00203462	+--+--+-	+--+--+-
cg23443627	CD300A	-0.00306313	0.000819205	-0.00558403	0.00123702	0.00012896	+-------	+-------
cg23445461	PCDHGA4;PCDHGC3;PCDHGA12;PCDHGA11;PCDHGA9;PCDHGA1;PCDHGB1;PCDHGC4;PCDHGB6;PCDHGB3;PCDHGB7;PCDHGA6;PCDHGA8;PCDHGA10;PCDHGA5;PCDHGB4;PCDHGA3;PCDHGA2;PCDHGA7;PCDHGB2;PCDHGB5	-0.00226935	0.000715668	-0.00358643	0.00111339	0.0185202	+-------	+-------
cg23462242	CYFIP2	-0.00306652	0.000953615	-0.00400805	0.00138816	0.0320407	+--+----	+------+
cg23490796	DES	-0.0034766	0.00120707	-0.00617968	0.00185514	0.0257463	+-+-----	+----+--
cg23509869	LST1	-0.0030813	0.000736857	-0.00401719	0.00110418	0.00052004	+-------	+---+-+-
cg23526960		-0.00134991	0.000590318	-0.00332703	0.00090362	0.0310701	+-------	+-------
cg23527517	OTOP3	-0.00412646	0.00129179	-0.00808393	0.00200093	0.00233729	+-------	+--+----
cg23536675	WSB1	-0.00122633	0.000483724	-0.002805	0.00078044	0.0261505	+-----+-	+-----+-
cg23538707	FAM9C	-0.00372547	0.00124528	-0.0075448	0.00187577	0.00396872	+-----++	+-------
cg23540819	ASAH1	-0.0028699	0.000871983	-0.00455289	0.00129438	0.00772752	+-------	+-----+-
cg23575688		0.0029577	0.0008055	0.00402462	0.00114438	0.00301831	+++++-++	+++++-++
cg23576855	AHRR	0.0134289	0.00348151	0.0116536	0.00570957	0.0286251	++-+/-++	++-+/-++
cg23586322	COL14A1	-0.0018084	0.00090397	-0.00520766	0.00137243	0.0351026	+--+----	+--+----
cg23594693	TFEB	-0.00359598	0.000932495	-0.00455751	0.00137361	0.00298948	+--+--+-	+--+--+-
cg23598378	C6orf132	-0.00241091	0.000925967	-0.00464977	0.00134636	0.0317686	+-+---+-	+---+-+-
cg23606775	CLSTN1	-0.0024339	0.000799103	-0.00333279	0.00113242	0.0402747	+-++----	+---+-+-
cg23623251	BMP6	-0.00378081	0.000969587	-0.00334795	0.00145941	0.0182942	+--++-+-	+--++-++
cg23633330	CD55	-0.00399417	0.000746414	-0.00560037	0.00108626	3.56186e-08	+--+--/+	+-----/-
cg23634177	MGC13005	-0.00179006	0.000606126	-0.00270907	0.000896795	0.041274	+---/-+-	+---/-+-
cg23641108	RPS6KA2	-0.00409275	0.001152	-0.00444069	0.00177501	0.0302025	+-----+-	+-----+-
cg23646375	G0S2	-0.0027736	0.000957091	-0.00434157	0.00143757	0.0456178	+--+----	+-----+-
cg23648810	KIAA1462	-0.0043222	0.00118225	-0.00439635	0.00174916	0.02374	+---+---	+---++--
cg23655939	BCL6	-0.00281586	0.000678065	-0.00326169	0.00101532	0.00155917	+--+--+-	+-----++
cg23663760	WNT3A	-0.00487351	0.00119211	-0.00380541	0.00171623	0.0128673	+--+----	+--+--+-
cg23679819	RNMT	-0.00401143	0.0011989	-0.00598109	0.00181688	0.0112422	+-----+-	+---+---
cg23681974	PLXNA1	-0.0032192	0.00102677	-0.00431786	0.00156156	0.0461694	++-+----	+-------
cg23756272	BCL2	-0.00444783	0.00102256	-0.00462712	0.00150607	0.0011658	+--+----	+-----+-
cg23759710	OXER1	-0.00406463	0.000657068	-0.00604464	0.000946184	1.70875e-12	+-------	+-----+-
cg23761815	SLC29A3	-0.00314151	0.000689746	-0.00574012	0.00106325	2.72495e-07	+--+----	+----++-
cg23765707	FOXK2	-0.00206464	0.000611657	-0.00271429	0.000932469	0.0222452	+-------	+----+-+
cg23772226		0.00281439	0.000798927	0.0032495	0.00118288	0.0216824	+++-+--+	+++-+-+-
cg23801885	PACSIN1	-0.00231629	0.00071389	-0.00279747	0.00103821	0.0419661	+-------	+--++-+-
cg23807646	SLC26A8	-0.00241308	0.000750474	-0.00291735	0.00109543	0.0466246	+-----+-	+-----+-
cg23831574		0.00118484	0.000350045	0.00155815	0.000585037	0.0335883	++++++++	++++++++
cg23839180	FAM49A	-0.00314687	0.000976537	-0.00629752	0.00142312	0.000659419	+--+--/+	+-----/-
cg23842870	LRMP	-0.00412019	0.000992067	-0.00476483	0.00144618	0.00127207	+-+-----	+-+-----
cg23848889	SHANK2	-0.00397621	0.00137472	-0.00715642	0.00216065	0.0262413	+-+---/-	+-----/-
cg23850281	GPR64	-0.0043908	0.00180287	-0.00955966	0.00279396	0.0439934	+-------	+-----+-
cg23851515	NRXN1	0.00288429	0.000778614	0.00454787	0.00114668	0.000800589	++++--++	+++++-++
cg23886216		-0.00325369	0.000902435	-0.00450433	0.00137685	0.00662141	+--+----	+-------
cg23889047	CAMTA1	-0.00212826	0.000649098	-0.00249815	0.000912303	0.0369069	+--++---	+--++-+-
cg23890469	MMRN2	-0.00212427	0.00075448	-0.00408088	0.00109366	0.0119117	+-----++	+-----++
cg23921031	C11orf52	-0.00135124	0.000440522	-0.00326618	0.000729878	0.000801571	+-------	+-------
cg23928435	FASTKD1	0.00413754	0.00127832	0.00559362	0.00192983	0.0302274	+++-++++	+++-++++
cg23942789	PDE8B	-0.00202482	0.000683218	-0.00335652	0.00105769	0.0304213	+--+----	+-----+-
cg23965590	CBL	-0.00358684	0.000898315	-0.00462726	0.00130016	0.00108407	+--+--+-	+--+--++
cg24008177	KIAA1370	-0.00441906	0.0014141	-0.00751072	0.00205078	0.00777472	+-------	+-----+-
cg24058805	PDE4B	-0.00156285	0.00050696	-0.00331804	0.000827185	0.00334749	+----+--	+-----+-
cg24082276	GRM4	-0.00301123	0.000985498	-0.00607467	0.00160848	0.00687766	+-++----	+-------
cg24101009	PANX1	-0.00192662	0.000644793	-0.00385829	0.000967518	0.00443077	+----++-	+-----+-
cg24105685	CENPP;ECM2	-0.00260368	0.000675091	-0.00302184	0.00113817	0.0116077	+----+--	+-------
cg24125648	SERINC4;C15orf63	-0.00179511	0.000566135	-0.00242351	0.000828487	0.0328959	+-------	+-----+-
cg24199203	NFIC	-0.00272134	0.00107134	-0.00551595	0.00163198	0.0408861	++------	+-----+-
cg24212517	GRN	0.00166028	0.000444853	0.00194747	0.000636304	0.00756766	++++++++	+++++-++
cg24237813	ATP9A	-0.00149952	0.000549751	-0.00262527	0.000788617	0.0338904	+-++--/-	+-----/+
cg24242051	SLC22A23	-0.00361129	0.000809521	-0.00462688	0.00119379	0.000102729	+---/--+	+---/-+-
cg24256810		0.00367546	0.00117149	0.00589852	0.00173907	0.0138875	+++++++-	+++--+++
cg24295985	PLCH2	-0.00232286	0.000538566	-0.0028758	0.000772715	0.000267438	+--++-+-	+-+++-+-
cg24298409	RASSF1;ZMYND10	-0.00207725	0.000701606	-0.00364713	0.00103327	0.0143274	+-+-----	+-------
cg24306573	SCRT2	-0.0024856	0.000879699	-0.00460214	0.001385	0.0287789	+-------	+------+
cg24332710	AKR1A1	-0.00379891	0.00097682	-0.00439482	0.00144566	0.00517249	+---+---	+---+-+-
cg24337701	TRAPPC9	-0.00638107	0.00153327	-0.00248708	0.00222408	0.0333471	+--+----	+-+++---
cg24371574		-0.00340606	0.00112146	-0.00484136	0.00165535	0.042105	+--++---	+--++---
cg24375627	S100A6	-0.00253195	0.000818353	-0.00442953	0.00115983	0.00552286	+-+-----	+----++-
cg24380653	ALOX5AP	-0.00164086	0.000466976	-0.00197908	0.000802117	0.0347943	+-------	+-----+-
cg24399529	MIR548H4;TMEM84	-0.00309083	0.00104215	-0.00520575	0.00146201	0.0134108	+-----+-	+---+---
cg24411075	CD1D	-0.0024866	0.000705812	-0.00235404	0.00103719	0.0450759	+--+-+--	+---+-+-
cg24435741	AMPD3	-0.00384009	0.00102694	-0.00599049	0.00155112	0.000995509	+-----++	+-----+-
cg24456744	RASA3	-0.00155469	0.000566779	-0.00283006	0.000866083	0.0373943	+--+/---	+-++/-+-
cg24460544	PRDM16	-0.00230691	0.000794849	-0.00346082	0.00115638	0.0472785	+--+/---	+-++/---
cg24474182	MED12L;P2RY13	0.00377111	0.00119502	0.00489662	0.00179365	0.0469115	+++--+++	+++-++++
cg24475517	CCDC93	0.00270236	0.000779385	0.00263375	0.0011304	0.0465071	+++-+---	+++-+-+-
cg24496666	GIPC2	-0.00166033	0.00037034	-0.00141397	0.000528951	0.00177299	+--+----	+--+--+-
cg24507955	SECISBP2L	-0.00517578	0.00119321	-0.00725141	0.00174808	7.04536e-05	+--++-/-	+--++-/-
cg24589564	PREB	-0.00125789	0.000426131	-0.00194245	0.00064526	0.0421267	+---+---	+------+
cg24603481	RNF220	0.00388322	0.00109347	0.00515457	0.00173299	0.0134997	+++-+-++	+++-+-++
cg24617008	TRAPPC9	-0.00308551	0.000940402	-0.00354447	0.00138197	0.0478551	++-+----	+--+----
cg24667437		0.00305109	0.000847852	0.00344116	0.00123158	0.0167604	+++++-++	+++++--+
cg24678438		-0.00191062	0.000642033	-0.00278667	0.000910938	0.0372654	+-----++	+------+
cg24681499	FOXJ3	-0.00227877	0.000682203	-0.00309415	0.000996749	0.0165082	+---+---	+---+---
cg24707889	ITGB2	-0.00627169	0.00113283	-0.0101454	0.00169319	2.72218e-10	+--+--+-	+-----+-
cg24725263	ITGA7	-0.00338283	0.000888003	-0.00326171	0.00131407	0.0172304	+--+----	+-++--+-
cg24727480	KCTD10	0.002089	0.000696791	0.00296125	0.000966439	0.0353802	+++-++--	+++-+---
cg24773560	IL23A	-0.00519359	0.00102892	-0.00553379	0.00151071	2.25183e-05	+--+--+-	+--+-+--
cg24819835	CD38	-0.00191163	0.00047802	-0.00114774	0.000731744	0.0345711	+--+----	+--+--+-
cg24854010	WNT5B	-0.00462845	0.000928654	-0.00485665	0.00142436	5.86715e-05	+----+--	+-+--+--
cg24883795	MFSD3	0.000604975	0.000230086	0.00104633	0.000309751	0.0360158	+++++---	++++++++
cg24938761	MOBKL2A	0.00194714	0.00073395	0.00349278	0.00104434	0.0371656	+++++--+	+++++-+-
cg24939196		-0.00425284	0.00115085	-0.00457539	0.00166154	0.0142968	+---+-+-	+--++-+-
cg24972297		-0.000628323	0.000213641	-0.00135949	0.000352045	0.00695432	+-+-----	+-+--++-
cg24979495	TRIM50	-0.00284104	0.000759649	-0.00326378	0.00108084	0.00794122	+---/---	+---/---
cg24996985		-0.00582726	0.00205523	-0.0116532	0.00319944	0.0140715	+-----+-	+-------
cg25003697		-0.00489038	0.0013111	-0.00719867	0.00194182	0.00150714	+-------	+-------
cg25003924	ARPP19	-0.0036582	0.000757245	-0.00401508	0.00113706	7.56448e-05	+-------	+-+---+-
cg25006823	TMEM229B	-0.00267947	0.00108905	-0.00583496	0.0016233	0.0292173	+-------	+-------
cg25013586	ZBTB12	-0.0023038	0.000746892	-0.00315738	0.00107258	0.0375562	+--+/---	+---/---
cg25059899	BCL2	-0.00331233	0.00100704	-0.00420934	0.0015196	0.0341831	+--+----	+--+--+-
cg25075504		0.00292483	0.000899891	0.00509316	0.00134655	0.00440272	++++++++	++++-+++
cg25084760	PCCA	0.00228528	0.00110109	0.00603288	0.00166838	0.0472439	++++-+++	++++-+++
cg25117875		-0.0049209	0.00155705	-0.00716638	0.00237754	0.0283847	+-----+-	+-----+-
cg25143652	PTK6	-0.00218454	0.000843633	-0.00622712	0.00128046	0.000577599	+----++-	+-----+-
cg25179780	GALNT9	0.00143868	0.000436785	0.00218207	0.00066757	0.013123	+++-++--	++--+++-
cg25201363	LRPAP1	-0.00269803	0.000954398	-0.0043476	0.00141656	0.0469115	+-------	+-----+-
cg25204281		0.00237371	0.00068576	0.00319953	0.00107578	0.0163459	+++++-++	++++--++
cg25214310		-0.0025184	0.000614556	-0.00335606	0.000927389	0.000673889	+--+----	+-------
cg25230549	SNORD115-7	0.0061786	0.00168312	0.00575653	0.00265428	0.0375562	+++-+/++	+++--/++
cg25252561	CAMK2G	0.00201991	0.000615674	0.00256352	0.000871637	0.0255757	+++++--+	++++--++
cg25253815	AVPR2	-0.00297015	0.000980581	-0.00450341	0.00150228	0.0377509	+-------	+-------
cg25277723	MAP3K5	0.00136013	0.000318379	0.00154965	0.000558736	0.00293304	++++/+++	++++/+++
cg25278298	MAEA	-0.00184059	0.000843765	-0.00504412	0.00127275	0.0182942	+-+-----	+-------
cg25305887		0.00135154	0.000478304	0.00262335	0.000774692	0.0253544	++-+++-+	+++-++++
cg25307468	TBXA2R	-0.0017854	0.000511784	-0.00224842	0.000817761	0.0233834	+-----+-	+-----+-
cg25314460		0.00209793	0.000587291	0.00259685	0.000952922	0.0200673	+++-/+++	+++-/+-+
cg25316749	C11orf93;C11orf92	-0.00425696	0.00102511	-0.00200402	0.00161415	0.0310701	+---+---	+---+++-
cg25318579		-0.00296024	0.00065489	-0.00275356	0.00101777	0.00145465	+-------	+-----+-
cg25325038	AMOTL1	-0.000941332	0.000328598	-0.00183097	0.000516358	0.0165857	+---/---	+---/-+-
cg25353990	EBF1	0.00259433	0.000817478	0.00385648	0.00122513	0.0215253	+++++-++	+++++-++
cg25391117	C1QTNF3	-0.00252673	0.000950894	-0.0046927	0.00144749	0.0449499	+-+-/---	+---/-+-
cg25402049	PRDM2	-0.00264892	0.000791167	-0.00315701	0.00126003	0.0459822	+----++-	+---+-+-
cg25418484	IL18BP	-0.00163077	0.000431291	-0.00175026	0.000704806	0.0182942	+-------	+-------
cg25433496	FAM101B	-0.00209317	0.000882985	-0.00486678	0.00137826	0.0386199	+--+--++	+--+--+-
cg25437886	LIMD1	0.00324333	0.00107965	0.00601716	0.00163474	0.00952658	+++++-++	+++++-++
cg25447806		-0.00450605	0.00136162	-0.00615224	0.00207924	0.0235463	+--+----	+--+--+-
cg25456849	ANKRD34C	-0.00320464	0.00144187	-0.00798777	0.00222595	0.0416084	+------+	+-------
cg25467879	EXOC4	-0.00425089	0.00133498	-0.00703807	0.0020063	0.00993735	+--+--+-	+--+--+-
cg25479963	ZNF641	-0.00275367	0.000797172	-0.00380287	0.00117838	0.0102276	+--+----	+--+--+-
cg25513379	DOCK2;FAM196B	-0.002556	0.000723665	-0.00258938	0.00111921	0.0414536	+-------	+-----+-
cg25517103	RFTN2	-0.00368225	0.00150307	-0.010384	0.0022388	0.00159257	+--+--++	+-------
cg25542745		-0.00255848	0.000736568	-0.00343844	0.0011146	0.012972	+-----+-	+---+---
cg25545394	C19orf60	-0.000368671	0.000111846	-0.000501902	0.000198318	0.0490265	+-----+-	+-----+-
cg25546539	TPP1	-0.00302662	0.00117804	-0.0057315	0.00174524	0.0472	+-------	+-----++
cg25563233	RGL3	-0.00131752	0.000427502	-0.00169138	0.000601129	0.0469019	+-------	+------+
cg25595834		-0.0025546	0.000829774	-0.00486368	0.00129617	0.00695543	+--+---+	+-----++
cg25622154		-0.00435463	0.00111785	-0.00326418	0.00166032	0.0286251	+----+--	++---+--
cg25622481	EGR4	-0.00106208	0.000267896	-0.00099161	0.000424511	0.0145745	+--++---	+--+--+-
cg25651562	HPSE2	0.00178142	0.000559973	0.00302472	0.000906485	0.0142968	++-++++-	+++++++-
cg25700513	KIF13A	-0.00283206	0.000799481	-0.00473788	0.00117724	0.0010453	+--+--++	+--+--+-
cg25724842	PACRG	0.0036316	0.00123798	0.00658875	0.00185929	0.0145935	++-+++++	++++-+++
cg25729060	MPRIP	-0.00240939	0.0007632	-0.00377834	0.00108363	0.0109068	+--+/---	+---/---
cg25738116	PA2G4P4	-0.00302737	0.00103326	-0.00467997	0.00155996	0.044786	+-----+-	+-----+-
cg25758828	PAX8;LOC440839	-0.00247077	0.000775073	-0.00453335	0.00119973	0.00506911	+--++-+-	+---+-+-
cg25771797		-0.00373948	0.00141649	-0.00778207	0.00212658	0.0190349	+------+	+------+
cg25778262	CPM	-0.00269098	0.000746862	-0.00375704	0.00120235	0.00893073	+-------	+--+-+--
cg25779645	R3HDML	-0.0047688	0.00126665	-0.00493304	0.00193998	0.0174414	+-+-----	+-------
cg25794766	ZNF695	-0.00229832	0.000636191	-0.00190249	0.00090501	0.0462256	+--+----	+--+----
cg25860737	GALK2	-0.00311344	0.000731528	-0.00506698	0.00105013	8.79215e-06	+-------	+-------
cg25879705	SNORD115-17;SNORD115-18;SNORD115-19	0.00464377	0.00138026	0.00657185	0.00217802	0.0185686	+++-++++	+++-++++
cg25885803	MADD;NR1H3	0.00194363	0.000521395	0.00224227	0.000715522	0.00659751	+++++---	+++++-+-
cg25890838	PDCD1	-0.00245057	0.000790305	-0.00405225	0.00120072	0.0154593	+-------	+---+---
cg25946326	VENTX	-0.00117604	0.000350073	-0.00171327	0.000541481	0.0140808	+-++----	+--++---
cg25949447		-0.00382907	0.000918891	-0.00321475	0.00135321	0.0081721	+--+--+-	+--+--+-
cg25979829	GGT1	-0.00376889	0.000858068	-0.00341079	0.00114792	0.00126904	+---/-+-	+---/--+
cg25986240	SLC2A9	-0.00220933	0.000603998	-0.00261286	0.00090912	0.0128323	+-------	+-----+-
cg26019250		0.00346573	0.00157187	0.00902319	0.00235293	0.024517	+++-/+++	+++-/+++
cg26029292	ZNF7	-0.00247918	0.000782096	-0.00484082	0.00118482	0.00213451	+--+----	+--+--+-
cg26055899	KIAA0922	-0.003136	0.00082153	-0.00265049	0.00116731	0.0233939	+--++-+-	+---+---
cg26073542	OSBPL5	-0.00264834	0.000713211	-0.0022937	0.00110717	0.0386997	+--+-++-	+--+-++-
cg26076905	PIK3R1	-0.00375586	0.000812391	-0.00546804	0.00119127	5.49826e-06	+-----+-	+-----+-
cg26091131	C10orf105;CDH23	-0.00300403	0.000766246	-0.00259419	0.00115237	0.018477	+--+--+-	+--+--++
cg26102082	NGFR	-0.00137042	0.000461465	-0.00337042	0.000774403	0.00145216	+-+-----	+-+-----
cg26102435		-0.00303297	0.00107604	-0.00645702	0.00173761	0.0123181	+-++-+--	+-++-++-
cg26108329	DHDDS;HMGN2	-0.00223102	0.000675733	-0.00417001	0.000966767	0.000789147	+-------	+-----+-
cg26140790	LHPP	-0.00361629	0.000784415	-0.00447747	0.00111444	4.00469e-05	+--+/---	+--+/-+-
cg26161997		-0.00290313	0.000949736	-0.00594926	0.00144001	0.00243985	+--+----	+-----+-
cg26162326	YWHAG	0.00275225	0.0010313	0.00505966	0.00154025	0.0406586	+++++-+-	+++++-+-
cg26172051	LPP	-0.00197664	0.000502583	-0.00289961	0.000793868	0.0010215	+-----+-	+----++-
cg26176103	ZNRF2	-0.00146394	0.000509344	-0.00330447	0.000955987	0.0199099	+----/--	+----/--
cg26179134	DTNB	-0.00356987	0.00117769	-0.00536626	0.00181875	0.040859	+-----+-	+-----+-
cg26180383	MIR1207;PVT1	-0.00355278	0.00084934	-0.00424501	0.00124376	0.000896646	+-------	+-------
cg26182859		-0.00457694	0.00126755	-0.00520003	0.00190692	0.0182736	+----+--	+----++-
cg26192612	C6orf155	-0.00341855	0.000969984	-0.00370089	0.00150549	0.0344634	+-+--+--	+----+-+
cg26222132	ZNF69	-0.00118466	0.000321614	-0.0011822	0.00049563	0.0268395	+--+/---	+--+/-+-
cg26224781	DYNC1I1	0.00213201	0.000702729	0.0036096	0.00103441	0.0137388	+++++-++	++++--++
cg26226650	GNAI2	0.00229808	0.000659821	0.00210639	0.00091514	0.0466692	+++++-/+	+++-+-/-
cg26227957	KIAA0090	-0.00312386	0.000915675	-0.00494116	0.00137318	0.00481249	+-------	+-----+-
cg26234543	TMEM17	-0.00322745	0.000869756	-0.00406364	0.00130162	0.00702415	+--+----	+---+-+-
cg26234885	MEPCE	-0.00223419	0.000658979	-0.00319575	0.00101477	0.0136378	+-++----	+--+---+
cg26250129	SLC38A10	-0.00411471	0.000867293	-0.00623852	0.00125872	7.87527e-07	+--++---	+---+-+-
cg26267481	TARS	-0.00507218	0.00174993	-0.00881985	0.00265186	0.025296	+--++---	+--+----
cg26275264	SDK1	0.00361097	0.000929839	0.00244929	0.00146968	0.0411177	+++-++++	+++++--+
cg26280998		-0.00370811	0.000925823	-0.00519058	0.00137653	0.000594944	+--+--+-	+--+--++
cg26283222	VGLL4	-0.00142863	0.000415322	-0.00291643	0.00067616	0.000567357	+--+---+	+-------
cg26303870	ACTN1	-0.00129748	0.000683507	-0.00372766	0.00100177	0.0465071	+--+----	+-------
cg26314722		-0.00283543	0.000751475	-0.00255472	0.00108875	0.0232871	+-----+-	+---+-++
cg26340147		-0.00280189	0.000734827	-0.00325767	0.00111983	0.00818475	+---/---	+---/-+-
cg26340740	MPEG1	-0.00372969	0.00104741	-0.00591819	0.0015523	0.00179449	+-----+-	+--+--+-
cg26369614	RASGRP3	0.00182572	0.000665172	0.00368298	0.00107529	0.0267861	++++/-++	++++/++-
cg26382551	CUGBP2	-0.00216489	0.000642643	-0.00285958	0.0010648	0.0334884	+-------	+----+--
cg26405097	JARID2	-0.00340148	0.000796712	-0.00391323	0.0011458	0.000673889	++------	++------
cg26455624	HK3	-0.00166487	0.000630676	-0.00315093	0.000966926	0.0447753	+--+----	+--++---
cg26470175		-0.00291298	0.000795787	-0.00475649	0.00114998	0.000554609	+--+--++	+--+--+-
cg26471398	TRAPPC9	-0.00306119	0.000796056	-0.00332572	0.00121977	0.010616	+----/+-	+----/+-
cg26481302	NHSL1	0.00245831	0.000861447	0.00403973	0.00126882	0.0365277	++++/+++	++++/++-
cg26483081	TMEM161B	0.000716949	0.000275615	0.00174407	0.000429753	0.00768459	++++-+++	++++-+++
cg26483229		-0.00197032	0.000624817	-0.00296346	0.00094871	0.0235778	+--+----	+---+---
cg26486174		-0.00224228	0.000752232	-0.00363591	0.00110157	0.0230057	+--+----	+--+----
cg26497264	ZNF823	-0.000607444	0.000166807	-0.000553852	0.000235724	0.0311066	+---++--	++---+--
cg26507521		-0.00346271	0.00132382	-0.00846388	0.00260549	0.0471898	+-+//-+-	+--//---
cg26538691		0.00237436	0.000856941	0.00428652	0.00127385	0.0289503	+++++-++	+++++-++
cg26545143	GADL1	-0.0038662	0.000888515	-0.00316585	0.0013204	0.00468683	+--+----	+--+----
cg26562417	ARL6IP4	-0.000682417	0.000248044	-0.00125537	0.000401311	0.0476212	+----+--	+----+++
cg26576544		-0.00287525	0.00117936	-0.00637329	0.00185305	0.0421415	+-----+-	+-------
cg26580095	BTBD8	-0.00359741	0.000781397	-0.00493548	0.00113451	1.43977e-05	+-------	+-----+-
cg26587228	USP29	0.00648789	0.00175548	0.00573564	0.00275917	0.0398834	++++++++	+++++--+
cg26610808	BLOC1S2	-0.00276463	0.000700565	-0.00377709	0.00102553	0.000896646	+-----+-	+--+--+-
cg26612849	ZNF829;ZNF568	0.00187916	0.00046695	0.00172612	0.000753139	0.0135213	++++++++	++++--++
cg26624744	CYFIP2	-0.00147094	0.00053666	-0.00274639	0.00084518	0.0387576	+---/+--	+---/+--
cg26651122	MT2A	-0.00247588	0.000589356	-0.00318553	0.000828305	0.000267766	+-++----	+-----+-
cg26674160	S100B	-0.00388762	0.00126641	-0.0067664	0.00187	0.00971489	+----++-	+-----+-
cg26678605		-0.0016631	0.000608759	-0.00302242	0.000879239	0.0266924	+---/+--	+--+/+--
cg26686009	C10orf25;ZNF22	-0.00730962	0.00155663	-0.00424334	0.00237802	0.00379904	+-------	++----+-
cg26686361		-0.00439638	0.00109406	-0.00248818	0.00169331	0.0361804	+--+----	+--+--+-
cg26687842	LOC646982	-0.00281027	0.000943674	-0.00438685	0.00136334	0.0271805	+--++---	+---+---
cg26696162	ZBTB2	0.00291616	0.000890763	0.00378301	0.00132661	0.0304432	+++-+-++	+++++-++
cg26730369	ADRA1A	-0.00265559	0.000673425	-0.00201904	0.000998055	0.0240665	+-++----	+-++----
cg26790981	TDRD12	-0.00165055	0.000730034	-0.00441642	0.0012037	0.0333281	+---+---	+---+---
cg26804336	PIK3R1	-0.00159997	0.000590212	-0.00386521	0.00091156	0.0036684	+-----+-	+-----+-
cg26804423	ICA1	-0.00245429	0.000746884	-0.00399003	0.0011493	0.00860503	+-------	+-----+-
cg26804595	FBXL16	-0.00346298	0.0010268	-0.0047174	0.00152449	0.0157598	+-----/+	+-----/-
cg26848957		0.00263062	0.000812207	0.0034352	0.00125432	0.0397554	+++-++++	+++-++++
cg26849931	HDAC3	-0.00262955	0.000728083	-0.00268609	0.00101181	0.0207535	+--+--/+	+--+--/+
cg26864395	RUNX3	-0.00160551	0.000613887	-0.00318275	0.000888521	0.0238379	+---/---	+---/-+-
cg26872224		-0.00127917	0.00104888	-0.00630027	0.00157235	0.0453202	+-+---+-	+-----+-
cg26874464	HECW1	0.00188519	0.000626349	0.00326626	0.000917813	0.0124381	++++++++	+++++-++
cg26899718	SMPD3	-0.00226349	0.000697328	-0.00476351	0.0010295	0.000316111	+-------	+--+----
cg26916621	MIR10A	0.00289167	0.000975579	0.00499615	0.00148622	0.0207535	+++-++-+	+++-++++
cg26952936	ERN2	-0.00373917	0.00139507	-0.0070225	0.00219841	0.0472	+-------	+------+
cg26954138	C11orf60	0.00693468	0.00177743	0.00533203	0.00269377	0.0280281	+++++-++	++++--++
cg26987613	VPS52	0.00307428	0.000719179	0.00330496	0.00104433	0.00119348	+++-+-++	+++-+-++
cg26992566	COX4NB	-0.00346489	0.00103125	-0.00381591	0.00153077	0.0457821	+--+---+	+-----++
cg27004195	CTNNA2	0.00263903	0.000889893	0.00481074	0.00137961	0.0157598	+-++++++	+++++++-
cg27027375	S100P	-0.00290094	0.000812604	-0.00349191	0.00117565	0.0130044	+--+----	+-----+-
cg27035806		-0.000962766	0.000329715	-0.00167374	0.000564792	0.0484211	+----+--	+----+--
cg27041257	GSTK1	-0.000865478	0.000308545	-0.00228464	0.000553644	0.00436475	+---/---	+---/+--
cg27070869	PPT2	-0.00140713	0.000410147	-0.00144261	0.000616153	0.0492468	+--+----	+--++--+
cg27093143	APLP1	-0.00124814	0.000530691	-0.0029893	0.000813262	0.0286251	++-++---	+--++---
cg27118035	ZNF267	-0.0039549	0.000947714	-0.00839435	0.00143882	1.65399e-07	+-----+-	+-----+-
cg27129724		0.00157498	0.000610453	0.00323528	0.000919547	0.0286751	+++++++-	++++++++
cg27156236		0.00170061	0.000509871	0.00215591	0.000840852	0.0431904	++++++++	++++++-+
cg27160284	GPR4	-0.0021636	0.000691594	-0.00314861	0.00108648	0.0375562	+--+---+	+--+-++-
cg27166581		-0.00605259	0.00129343	-0.00581654	0.00199477	0.000567593	+---/++-	+---/-+-
cg27190014	MIR1205;PVT1	-0.00262665	0.000881648	-0.00473665	0.00129541	0.0105621	+-------	+-------
cg27217742	RGS12	-0.00293542	0.000955001	-0.00439511	0.0014107	0.0279065	+-------	+---+---
cg27222736		-0.00377532	0.00117143	-0.00509592	0.00170903	0.0267063	+--++++-	+--+--+-
cg27230009	HRH1	-0.00240561	0.000715116	-0.00448613	0.00108431	0.00113471	+--++-+-	+-----+-
cg27233338	SNRPN	0.00226692	0.000793646	0.00410527	0.00124203	0.028374	+++-++++	+++-++++
cg27235148		-0.00179159	0.000428094	-0.00164999	0.000696108	0.00790429	+---+---	+-----+-
cg27242911	MIR1256;CBARA1	-0.00223197	0.000647167	-0.00267255	0.00100568	0.0294371	+--+----	+--+----
cg27246571	HAL	-0.00438735	0.00133791	-0.00565728	0.00212562	0.0413766	+-----+-	+----++-
cg27250841	CXXC1	0.00135756	0.000447502	0.00229474	0.000661399	0.0142968	++-+++++	+++++++-
cg27258696	NELL1	0.00444217	0.00120606	0.00445974	0.0018423	0.0255035	++++++++	+++++++-
cg27270962	ST3GAL1	-0.00304931	0.000864296	-0.00417812	0.00121481	0.00534443	+---/-+-	+---/-++
cg27363558	DLG4	-0.00319607	0.000674022	-0.00475341	0.00100555	2.03864e-06	+--+--/-	+--+--/-
cg27365342	PHACTR1	-0.00337739	0.000798383	-0.00494372	0.00120756	0.00011549	+-------	+------+
cg27389255	PDE3B;PSMA1	-0.00280291	0.000811835	-0.00321511	0.00124865	0.0335883	+--+----	+--+--+-
cg27395654	CHRNA6	-0.00678465	0.00158222	-0.00842943	0.00241271	0.000541773	+--+/-+-	+---/---
cg27437304	APLP2	-0.00326348	0.0011229	-0.00519327	0.00157629	0.0264839	+------+	+--+--+-
cg27460531	RPTOR	-0.00182338	0.000548911	-0.00294816	0.000873099	0.00993735	+-+---+-	+-------
cg27470978	TACC1	-0.00208483	0.000714685	-0.00314333	0.00104631	0.045429	+-----+-	+-----+-
cg27471246	ERG	-0.00330609	0.000897541	-0.00292139	0.00132542	0.0348381	+--+----	+-+++-+-
cg27490387	HCG11	-0.00504623	0.000994269	-0.00540818	0.00142174	1.38484e-05	+-----+-	+--+--+-
cg27493411	CUX1	-0.00417754	0.000961817	-0.00352974	0.00147227	0.00478027	+-------	+----++-
cg27501451	BRD2	0.00114985	0.000538115	0.0031479	0.000801982	0.0215466	+++++-+-	++++++++
cg27539233		0.00327401	0.00103906	0.00535438	0.00154401	0.0114824	+++-+-++	++++++++
cg27584647	INSIG2	-0.00108121	0.000304997	-0.00119546	0.00053601	0.0453253	+---/+--	+---/+--
cg27592568		-0.00235117	0.000647696	-0.00205086	0.000927745	0.0387576	+---/-+-	+---/-+-
cg27601906	GEM	-0.00249988	0.000741943	-0.00299049	0.00114463	0.0375562	+---+-+-	+---+-+-
cg27629095	SLC30A10	0.00353722	0.00119513	0.00494902	0.00166571	0.0447753	++++/+++	++++/+-+
cg27644292	SNRPN	0.00762798	0.00245417	0.0103278	0.00373591	0.048498	+++----+	++++--++
ch.10.2535095F		0.00108803	0.000364074	0.00203742	0.000691037	0.0442222	++-+//-+	++-+//++
ch.12.2480290F	CCDC64	0.00216436	0.000511354	0.0023574	0.00084143	0.00312769	+++++-++	+++++-++
ch.2.4739220R		0.0004848	0.000236536	0.00192239	0.000455607	0.0113215	++-++-++	++++++++

## Sheet: ST4
Model results showing CpG sites associated with vitamin C intake at FDR <= 0.05 in the discovery (FHS Offspring and FHS Third Generation) cohort and replication (KORA, TwinsUK, YF, Raine, Rotterdam, ARIC) set after adjusting for primary model covariates
CpG site	Gene Symbol	Discovery					Replication
		β, medium intake	SE, medium intake	β, high intake	SE, high intake	FDR	β, medium intake	SE, medium intake	β, high intake	SE, high intake	FDR
cg00002837		-0.00617938	0.00161718	-0.00779292	0.00201646	0.000476218	-0.000615752	0.00113731	-0.00114613	0.00219639	0.93436
cg00006459		0.00299199	0.00109967	0.00432915	0.00136443	0.0299304	-0.00120429	0.000580744	-0.00303455	0.00112896	0.0451238
cg00009088	VPS37C	0.00410929	0.0014381	0.00588411	0.00178292	0.0180172	0.00303724	0.00136037	0.00279519	0.00278411	0.254897
cg00009196	RIN2	0.0025653	0.00092395	0.00349159	0.00114926	0.0352812	-0.00135038	0.000898465	-0.00187878	0.00178859	0.527111
cg00016481	ZFHX4	0.00103597	0.000454834	0.00194104	0.000564895	0.0346663	-0.000126367	0.000241195	-0.000178405	0.000452755	0.952912
cg00018184	S100A3	-0.00348995	0.001001	-0.00441049	0.0012442	0.00268443	0.00125623	0.00117463	0.000528864	0.00262127	0.851748
cg00035937	KRIT1;ANKIB1	0.00284796	0.00126834	0.00648466	0.00157343	0.00678143	0.00126112	0.000870627	0.00177094	0.00171792	0.558251
cg00036976		0.002389	0.000693586	0.0028676	0.00085853	0.00478408	-0.0008954	0.000761886	-0.00102217	0.00144046	0.759351
cg00039627		0.00201276	0.000594261	0.00196024	0.000736658	0.0211686	0.000120664	0.000398979	0.000971688	0.00074391	0.769432
cg00052932	ANKAR	-0.00282663	0.00111116	-0.00480081	0.00138588	0.0215924	0.000812948	0.000912982	0.00167417	0.00187241	0.795041
cg00055292	RADIL	-0.00248717	0.00105429	-0.00456268	0.00131288	0.0283759	-0.00101022	0.000729511	-0.0018537	0.00143387	0.499159
cg00066663	CHD3	0.00206075	0.000630349	0.00242202	0.000781652	0.0120757	2.45149e-05	0.000655276	-0.00114947	0.00127054	0.899009
cg00071658	DACH1	0.00194665	0.000706562	0.00306868	0.000876595	0.0140696	0.000219985	0.000226839	0.000701301	0.000442424	0.512093
cg00084338	DLL1	-0.00635678	0.0050378	-0.0277438	0.00631678	0.01004	-0.000746665	0.00358731	0.00737095	0.00671191	0.841687
cg00088428	RFPL4B	0.00540135	0.00153604	0.00497049	0.00190275	0.0173387	-4.58616e-05	0.000631021	-0.00276815	0.00120284	0.309416
cg00091302		-0.00413308	0.00117777	-0.00467022	0.00146658	0.0058226	-0.000274229	0.000978167	-0.00159605	0.00194684	0.913092
cg00094412	GABBR1	-0.00457578	0.00137181	-0.00440953	0.00170789	0.0269967	-0.000257716	0.00105195	-0.000104931	0.00204916	0.995356
cg00098693	HMCN1	-0.00111153	0.00038961	-0.00150403	0.000486235	0.0277889	-0.000259983	0.00024121	-0.00035496	0.000495427	0.781905
cg00099427	CCDC19	-0.00686296	0.00209504	-0.0108424	0.00261413	0.000859172	-0.0026593	0.00149184	-0.00605256	0.00281942	0.147327
cg00104562	FCER2	-0.00252014	0.000814139	-0.00285989	0.00100983	0.0287295	0.000194264	0.000633904	-0.000893047	0.0012402	0.928901
cg00109764		-0.00405124	0.00123612	-0.00634175	0.00153837	0.000923207	-0.00210965	0.000933579	-0.00313195	0.00188179	0.14194
cg00110545		-0.00647851	0.0018089	-0.0053145	0.00224809	0.0219539	0.000434829	0.00210999	-0.00225947	0.00465107	0.969887
cg00112260	PEF1	-0.00543885	0.00160541	-0.0069278	0.00200516	0.00419062	-0.00267682	0.00117928	-0.00613005	0.00229776	0.0350792
cg00116234	ADAMTSL1	-0.00205456	0.000735309	-0.00316379	0.000915167	0.0144489	0.000299483	0.000443406	0.000870544	0.000856562	0.808788
cg00117908	ARSG	-0.00410555	0.00137757	-0.00525566	0.00171344	0.0228367	-0.000315831	0.00138502	-0.000514486	0.00282635	0.994111
cg00130181	CLYBL	0.00347947	0.000928481	0.00271797	0.00115111	0.0150693	5.21684e-05	0.000573733	-0.000158223	0.00112875	0.99767
cg00134539	UBASH3A	0.0054578	0.00153966	0.00561291	0.00192496	0.00946749	-0.00161011	0.00165106	-0.00416824	0.00322958	0.643209
cg00157962	FAM102B	-0.00397771	0.00131739	-0.00455824	0.00163589	0.035895	-0.00379159	0.00116745	-0.00485853	0.00227189	0.012381
cg00160583	COL16A1	0.00263986	0.000896272	0.00351066	0.00111359	0.02084	-0.000446517	0.000464723	1.48919e-05	0.000956151	0.8838
cg00161791		-0.00380565	0.00152816	-0.00639229	0.0019054	0.0300719	-0.00118788	0.00129812	-0.00236228	0.00241165	0.769432
cg00168785	WDSUB1	-0.00529426	0.00141473	-0.0029126	0.001768	0.0377884	-0.000379046	0.0015542	0.00219835	0.00302571	0.93328
cg00197322	MAD1L1	-0.00404563	0.00136989	-0.00536989	0.00171072	0.0210364	0.00139255	0.00112835	0.00396686	0.00219336	0.356749
cg00216504	CYP51A1	0.00243144	0.000599677	0.00187231	0.00074228	0.00521236	-0.000927702	0.000775138	0.000842817	0.0015012	0.773103
cg00223899		-0.00311495	0.00109383	-0.00431578	0.00135988	0.0236981	0.00152133	0.00113103	0.00498966	0.00231091	0.223758
cg00231405	RHOT1	-0.00183264	0.000585881	-0.00224003	0.000737626	0.018337	-0.000405768	0.00018458	-0.000502163	0.000388658	0.221816
cg00235484	MAP7	0.00306845	0.00144284	0.00693928	0.00179212	0.0156442	0.00120858	0.00108317	-0.000150629	0.00213578	0.841687
cg00244747	SLC26A10	-0.00428751	0.00148974	-0.00547565	0.00184802	0.0339507	-0.00162727	0.0009375	-0.000382709	0.00185074	0.578223
cg00249205	STX1B	-0.00457193	0.00105891	-0.00335932	0.00131829	0.00229119	-0.000684484	0.000854914	0.00123568	0.00174958	0.856375
cg00254017	MAP3K1	-0.0046003	0.00116743	-0.00364966	0.00145107	0.00719711	-0.00190569	0.000976452	-0.00426181	0.00187495	0.0993596
cg00255799	HSBP1	-0.00375629	0.00131371	-0.00491289	0.0016358	0.0325522	-0.00147183	0.000867147	-0.00136893	0.00170957	0.505113
cg00263146	BASP1	-0.00455812	0.00160234	-0.00669763	0.00198479	0.0158295	-0.000816847	0.00112559	-0.000409999	0.00224631	0.93436
cg00264441		-0.00114149	0.000405569	-0.00142847	0.000502654	0.0469293	-0.000350302	0.00028718	-0.000944033	0.000561032	0.404494
cg00267142	RPS6KA2	-0.0035119	0.00113096	-0.00519288	0.00140882	0.00442019	-0.00119738	0.000764658	-0.00382521	0.00153223	0.107212
cg00277397	CALN1	0.00596609	0.00149609	0.00406953	0.00186571	0.0107179	0.00264232	0.00108731	0.00231357	0.00213422	0.186639
cg00281776		-0.00468876	0.00120791	-0.00522453	0.00150658	0.00116383	-0.00281293	0.000790327	-0.0040477	0.00158801	0.00298463
cg00283535	ANXA13	0.00297277	0.00103086	0.00359566	0.00127797	0.043714	0.000213351	0.000472956	0.000674396	0.000878885	0.904751
cg00289258		0.00359235	0.000989439	0.00202907	0.00122714	0.0482348	-0.000311722	0.000744475	-2.55149e-05	0.00150122	0.984635
cg00294382	IL23A	-0.00345418	0.00100312	-0.00528359	0.00125129	0.000449525	-0.00308402	0.00083195	-0.00508929	0.00162049	0.000676804
cg00299820		-0.00299805	0.000963425	-0.00396564	0.00119949	0.0108726	-0.000753171	0.000750317	0.000397693	0.00155794	0.86089
cg00330370		-0.00233632	0.000787212	-0.00275096	0.000977965	0.0377855	0.00109778	0.000667455	0.00265406	0.00136803	0.223758
cg00330490	TARDBP	0.00651456	0.00224686	0.00780071	0.00279993	0.0444892	-0.00152509	0.00169815	-0.00342483	0.00349314	0.772341
cg00343906	NADK	0.00332852	0.000998374	0.00322761	0.00123906	0.026102	-0.000984756	0.00116141	-0.000804246	0.00235039	0.895417
cg00345792	AHDC1	0.00146059	0.00040866	0.00112852	0.000506018	0.0273834	-0.00019373	0.000270879	0.000603506	0.000541324	0.773103
cg00346446	MRPL24	-0.0029203	0.000966115	-0.00370364	0.00120181	0.0206938	-0.000627565	0.000927876	0.000703083	0.00182338	0.929569
cg00355447	HCG18	0.00279864	0.0011235	0.00475186	0.00139363	0.0266646	-8.82532e-05	0.000326508	0.000442181	0.000623075	0.93349
cg00357958	GPR81	-0.00397936	0.00127938	-0.00540632	0.0015833	0.00866761	-0.000660643	0.000901847	-0.00147346	0.0018199	0.850545
cg00371134	AK5	-0.0045409	0.00130801	-0.00574078	0.00162928	0.00295378	-0.00165712	0.000935038	-0.000601507	0.00187185	0.544398
cg00393470	LRRC58	0.00253309	0.000806638	0.00393088	0.000998769	0.00212398	-0.000284688	0.000562543	0.000709398	0.00101417	0.913585
cg00396158		0.00260654	0.000879857	0.00350089	0.00109156	0.0180016	0.00150222	0.000586962	0.00150918	0.00115261	0.124118
cg00404394	FGR	-0.00385384	0.00109536	-0.00274628	0.00136671	0.0414994	-0.00147515	0.000928463	-0.000413914	0.00181594	0.652524
cg00406338	NPEPL1	-0.00321494	0.00101089	-0.00510012	0.00125958	0.00141858	0.00022068	0.000713309	-0.000206566	0.00144519	0.990368
cg00411595	SLC2A6	0.00146223	0.000787055	0.00345121	0.000978268	0.0485441	-0.00118411	0.000733403	-0.00303284	0.00136975	0.162417
cg00421221	INHBB	-0.00435224	0.00134738	-0.00417039	0.00167699	0.0389716	-0.00114744	0.00113835	-0.00264251	0.00220108	0.672318
cg00422488	ANP32B	-0.00303069	0.000849487	-0.00407272	0.00105601	0.000967599	-0.00104831	0.000574579	-0.00166208	0.00109538	0.280494
cg00423035	ATXN7L1	0.00309597	0.000952189	0.00342197	0.00118209	0.018741	-0.000113979	0.00142294	-0.00638775	0.00279519	0.315521
cg00423486	RERE	-0.00336859	0.000982209	-0.00399809	0.00122286	0.00582501	-0.00250883	0.000886336	-0.00448149	0.00165724	0.011529
cg00431050	ELOVL3	-0.00193991	0.000990589	-0.00483058	0.00123207	0.0172567	-0.00185438	0.000806287	-0.00144084	0.00160185	0.248343
cg00442646	OSTCL	-0.00333925	0.000883174	-0.00324301	0.00109704	0.00477103	-0.00132819	0.00103527	-0.00355333	0.00208685	0.384334
cg00443971	HAND2;NBLA00301	-0.000881251	0.000405725	-0.00179751	0.00050372	0.0301177	-0.000280844	0.00024143	-0.000410679	0.000467653	0.715937
cg00459243	ZBTB12	-0.00508897	0.00134244	-0.00535051	0.00167484	0.00281228	-0.00155584	0.00127792	0.00123117	0.00256272	0.776754
cg00463859	TCEA3	-0.00353775	0.00137657	-0.00635176	0.00171206	0.0117878	-0.00130114	0.00113211	0.000106281	0.00218899	0.828215
cg00495036	ACVR1	-0.00174137	0.000579914	-0.00234046	0.000719823	0.0152295	-0.000929375	0.000354957	-0.000872967	0.000737548	0.124364
cg00498772	SNX29	-0.00786274	0.00217684	-0.00700241	0.00272229	0.0148646	-0.00224401	0.00160455	-0.00444549	0.003194	0.455647
cg00501919	LTA	-0.00538957	0.00136076	-0.0055537	0.00169589	0.00147043	0.000308214	0.00107344	0.00120767	0.00224282	0.960649
cg00504285	C22orf25;MIR185	-0.0054892	0.00118366	-0.00638028	0.00147594	7.67582e-06	-0.00145353	0.00103014	-0.00184681	0.00196455	0.605098
cg00509451	SAC3D1	-0.00290129	0.000895363	-0.00315281	0.00111149	0.0212212	-0.00251825	0.000615875	-0.00237684	0.00123461	0.00183043
cg00515814		-0.00560232	0.00157075	-0.00494551	0.00196379	0.0180016	-0.00337116	0.00120251	-0.00259092	0.0024347	0.0988848
cg00517080	VPS26B	-0.00365497	0.00104577	-0.0032372	0.00129899	0.0219191	0.000438699	0.00100567	0.00068159	0.00205634	0.969887
cg00523604		-0.00500525	0.00172763	-0.00717968	0.00216606	0.0163178	-0.000133225	0.00207233	0.00367326	0.00418454	0.907231
cg00532802		-0.00399834	0.00134029	-0.0065194	0.00166773	0.0032637	-0.00251792	0.0011243	-0.00366264	0.0022662	0.156664
cg00555393		-0.00389671	0.00146379	-0.00621149	0.00182268	0.020242	-0.00224554	0.00102408	-0.00136796	0.00205299	0.314108
cg00566158	PTPRN2	-0.0039694	0.00118674	-0.00413709	0.00147705	0.0181544	-0.00177696	0.000928342	-0.00281598	0.00183481	0.253646
cg00587301		-0.00297314	0.00100245	-0.00400913	0.00125156	0.0180172	-0.00189208	0.000785807	-0.00320194	0.00150625	0.0639018
cg00589412	DIRAS3	0.00288773	0.00133936	0.00594064	0.00165886	0.029903	-0.000216426	0.000600372	7.04418e-05	0.00109871	0.988389
cg00595407	BMPR2	0.00222179	0.000796936	0.00312182	0.000987004	0.0271275	-0.000642904	0.00056535	0.000447851	0.00125357	0.81572
cg00608540	TRIM7	-0.00283381	0.00110605	-0.00443303	0.00137661	0.0353097	-0.00182737	0.000953597	-0.00193797	0.00184722	0.3574
cg00611614	PLEC1;MIR661	-0.00255791	0.000792333	-0.00242495	0.000980567	0.0399184	-0.000746268	0.000621546	-0.000398996	0.00127334	0.803159
cg00612905	JPH3	-0.00281693	0.00146585	-0.00678069	0.00182752	0.0300413	-0.000999284	0.000807797	0.0024801	0.00159733	0.449181
cg00615592		-0.0037242	0.00149608	-0.00769163	0.0018568	0.00426161	-0.00301246	0.00100157	-0.00205254	0.00193817	0.0663081
cg00619207	DENND2D	-0.00777851	0.00125712	-0.00673479	0.00156307	9.61728e-09	-0.00261173	0.00101846	-0.00412112	0.00202111	0.056898
cg00619628	MTHFD1L	-0.00360792	0.00138681	-0.00581713	0.00172821	0.0243282	-0.00280489	0.00117865	-0.00540028	0.00240535	0.0569979
cg00636427	NFATC1	0.00232475	0.00100346	0.00413891	0.00124536	0.0415663	-0.000960951	0.00106804	-0.000719871	0.0020419	0.8838
cg00639635		-0.00329003	0.000981197	-0.00507579	0.00121898	0.000675241	-0.00231051	0.000948736	-0.00222796	0.00189795	0.172772
cg00645579	IRF7;MUPCDH	0.00349054	0.00110899	0.00340404	0.0013829	0.0474761	-0.000779629	0.00110555	-0.00434665	0.00217554	0.38902
cg00646019		-0.00462982	0.00141576	-0.00401408	0.00175732	0.0482926	-0.00275507	0.00139424	-0.00638771	0.00279576	0.0938857
cg00646621	SH3BP4	-0.00347135	0.00103004	-0.00407925	0.00127723	0.00798533	0.000183534	0.000563109	-0.00133647	0.0011086	0.799264
cg00664021	NSUN5	-0.00378326	0.0010031	-0.00282793	0.00125463	0.0167539	-0.000106968	0.000816964	0.00269286	0.00169511	0.655559
cg00678892		0.00297035	0.000963705	0.00333203	0.00119493	0.031841	0.00132601	0.000829046	0.00260383	0.00165001	0.333782
cg00681103	CFLAR	0.00160578	0.000455297	0.00105669	0.00056398	0.0477463	0.000125772	0.000212997	2.07837e-05	0.000426883	0.962142
cg00692833	DGKH	0.00204499	0.000633981	0.00227332	0.0007855	0.0198123	-0.000316632	0.000277356	-0.00100524	0.000562509	0.38902
cg00701856	PRDM16	-0.00206376	0.000763138	-0.00289324	0.00094553	0.038297	-0.00122031	0.000553281	-0.00097392	0.00115124	0.284315
cg00724839	NPTXR	-0.00304984	0.00132562	-0.00578826	0.00165039	0.0288148	-0.00256424	0.00101328	-0.00290091	0.00200044	0.114079
cg00726151		0.00162662	0.000725328	0.00330503	0.000899967	0.0213376	-0.00014232	0.000483721	2.49039e-05	0.000952905	0.994111
cg00729654		-0.00339495	0.000974598	-0.00246943	0.00121006	0.043005	-0.000630332	0.000825384	-0.000899419	0.0016861	0.893191
cg00732383		-0.00316027	0.00100703	-0.00379824	0.00125032	0.0179223	2.0102e-05	0.000758097	0.000278242	0.00148867	0.996901
cg00736958	C3orf74	-0.00318466	0.000839902	-0.00330866	0.00104245	0.002967	-0.0013187	0.000851439	-0.0022897	0.00167923	0.410614
cg00748072		-0.00391923	0.000947131	-0.0055111	0.00117803	1.25504e-05	-0.00174657	0.000881385	-0.00148914	0.00174508	0.369621
cg00751072	SSBP4	-0.00230235	0.000664114	-0.00310339	0.000825115	0.00158912	-0.00249034	0.00067618	-0.00382554	0.00134008	0.0012731
cg00753676	FLJ13197	-0.00269205	0.00108765	-0.00469177	0.00135465	0.0241856	-0.00198719	0.00081698	-0.00158035	0.00161042	0.198201
cg00758854	GABBR1	-0.00273205	0.000895334	-0.00290943	0.00111176	0.044608	0.00019819	0.000813637	0.00350039	0.00160886	0.356749
cg00760729	RBMS1	0.00397904	0.00132195	0.00536389	0.00163964	0.0144483	-0.00120433	0.00111251	-0.00049315	0.00224953	0.84626
cg00777315	DCT	-0.00357362	0.00105406	-0.00276809	0.00130853	0.0474089	-0.00117427	0.000873192	-0.00229771	0.00172256	0.499159
cg00782811	RCAN2	-0.00372449	0.00102374	-0.00434456	0.00127424	0.00254922	-0.00106857	0.000906556	-0.00269176	0.00178491	0.48957
cg00785029	UMODL1	0.00407472	0.0011418	0.00361785	0.00144046	0.0181024	0.00185674	0.000875809	0.00377546	0.0017912	0.0999133
cg00793088	PTPRR	0.0115672	0.0034316	0.0107853	0.00425615	0.027071	0.00124165	0.00264413	-0.00139896	0.00538984	0.969887
cg00794673	ANKS1A	-0.00440233	0.00110592	-0.0049834	0.00137689	0.000587516	-0.00390827	0.0010797	-0.00658711	0.00211581	0.000903301
cg00804245		-0.00406996	0.00191953	-0.00970622	0.0023871	0.0095663	-0.00126751	0.00155963	0.00214205	0.00305411	0.85375
cg00807871	MDGA1	-0.0161997	0.00517528	-0.0195509	0.0065264	0.0198486	-0.00714326	0.00433281	-0.0138827	0.00835509	0.2912
cg00812761	SCFD2	-0.00443615	0.00116392	-0.00357055	0.00145089	0.0109675	-0.00275788	0.00100926	-0.00577425	0.00197932	0.00936677
cg00813509	NCOR2	-0.0060729	0.00128035	-0.00921864	0.0015963	1.4479e-08	-0.00104729	0.00100892	0.000176567	0.00200537	0.859833
cg00826902	WDR8	-0.00444618	0.00154818	-0.00790992	0.00192858	0.00234982	-0.00152847	0.000980244	-0.00278453	0.00191395	0.384334
cg00832923	GIMAP4	0.00206303	0.00081665	0.00316703	0.00101419	0.0450065	-0.000656617	0.000288537	-0.000156978	0.000564542	0.31407
cg00842095	KIAA0247	-0.00488891	0.00111578	-0.004167	0.00138794	0.000786102	-0.00140618	0.000847343	-0.00243604	0.0018178	0.384334
cg00852924	TOR3A	0.00307217	0.000809422	0.00269112	0.00100514	0.00794645	0.000908028	0.000871365	0.00218372	0.00172204	0.629965
cg00859441	PLBD2	0.00260602	0.00113603	0.00465194	0.0014078	0.0443717	0.000720312	0.00103449	-0.00225162	0.00207228	0.782796
cg00859755	ARHGAP15	0.00278088	0.000844036	0.00260471	0.00104367	0.0336817	-6.4377e-05	0.000623759	-0.000786963	0.00100455	0.927047
cg00864012	TEX2	-0.00446188	0.00140343	-0.00579882	0.00174231	0.00911679	-0.0011787	0.00115041	-0.00150344	0.00231349	0.810039
cg00864661	MAPK10	0.00241004	0.000838007	0.00321067	0.00103747	0.0265458	0.00123986	0.00077818	0.00302337	0.00152404	0.223758
cg00869298	NDUFA1	0.00893137	0.00280297	0.0106503	0.00348318	0.0157032	0.00448252	0.00204959	0.00363252	0.00410536	0.285498
cg00869417	LHFPL2	-0.00151146	0.000421736	-0.00147885	0.00052055	0.00993276	-5.03337e-05	0.000191024	-0.000267439	0.000378632	0.93436
cg00877691	DCLK2	0.00136377	0.000467008	0.00175256	0.000578198	0.0277028	-0.000110022	0.000264065	-0.000247969	0.000500938	0.953532
cg00897627	AVPI1	0.000856268	0.00031798	0.0012666	0.000394291	0.0290368	-0.000458143	0.000207879	-0.000316026	0.000383182	0.287753
cg00898920		-0.00355167	0.000983644	-0.00324975	0.00122364	0.0129549	0.000734892	0.000866353	0.00148523	0.00174025	0.812483
cg00914963	TBC1D16	-0.00247928	0.000781824	-0.00318905	0.000972246	0.0102473	-0.000780828	0.00072532	0.000682855	0.00137285	0.815752
cg00916659	TMEM206	-0.00561069	0.00126122	-0.00355665	0.0015694	0.00249291	0.000424435	0.00142163	0.00466285	0.00283162	0.61564
cg00928894	C16orf35	0.00245982	0.000729397	0.00243332	0.000902981	0.0206938	0.000877164	0.000537194	0.00183884	0.00115222	0.317295
cg00935108	MPG	-0.0055278	0.00172093	-0.00854145	0.00215517	0.00166605	0.00112738	0.00138182	0.00267626	0.00270698	0.788079
cg00936007		0.00675915	0.00262762	0.0133726	0.00326567	0.00422611	-0.00101862	0.00157245	-0.000425593	0.0029763	0.952144
cg00939727		-0.00468734	0.000931329	-0.0055461	0.00116186	3.03251e-07	-0.000972053	0.000596606	-0.00143757	0.00117599	0.42608
cg00941824	SASH1	0.0025641	0.000747549	0.00261642	0.000928413	0.0146684	1.14222e-05	0.000375909	0.00111914	0.000780743	0.728262
cg00980784	ABI3;GNGT2	-0.00286716	0.000857996	-0.00326597	0.00106698	0.0111275	-0.00229248	0.000837809	-0.00205366	0.00162924	0.0955005
cg00988350	GALE	-0.00309065	0.00100929	-0.00405532	0.00125701	0.0143418	-0.000909949	0.00090494	-0.000968697	0.00169954	0.827654
cg00994936	DAZAP1	-0.00418626	0.00120136	-0.00437325	0.00149727	0.0106887	-0.00232476	0.000565228	-0.00175403	0.000994323	0.00214438
cg00997174	LOC550643	0.00488907	0.00150385	0.0044068	0.00186179	0.0444718	-0.00166207	0.00142264	-0.00314481	0.00311109	0.679751
cg00997551	RSPO2	0.0066886	0.00285334	0.0137387	0.00355495	0.0115423	0.000110908	0.00211932	0.000141816	0.00399702	0.999933
cg01003724	RABIF	0.00315182	0.000937923	0.00298209	0.00116147	0.0262356	0.000280871	0.000322488	-0.000658562	0.000622974	0.760413
cg01008557		0.00305034	0.000955222	0.00300971	0.0011852	0.0386428	0.00178318	0.000799405	0.00124342	0.00158515	0.283781
cg01012879	ADSS	-0.00452094	0.00118942	-0.00508775	0.00147972	0.00154377	-0.00402934	0.00103274	-0.00605322	0.00203857	0.000588058
cg01036779	SH2D3A	-0.0022396	0.000623382	-0.00206669	0.000775052	0.0132826	-0.00186643	0.000565914	-0.00172216	0.001097	0.0232111
cg01044179		0.00262742	0.000913908	0.00398504	0.0011339	0.0108676	0.00023453	0.000840606	0.00125103	0.00163084	0.924519
cg01046703	GPR45	0.00180027	0.000622097	0.00219206	0.000771262	0.041069	-0.000574342	0.00032103	-0.00111584	0.000632452	0.233112
cg01048372	C8orf73	-0.00427058	0.00110942	-0.00325489	0.00138643	0.0119399	-0.00171124	0.00109211	-0.000644927	0.00219805	0.655559
cg01048810	C1orf228	-0.00234315	0.000940867	-0.00513752	0.00117053	0.00203205	-0.00159641	0.000735868	-0.00353243	0.00143637	0.0566705
cg01064363	FAM59B	0.00204864	0.000639123	0.00244615	0.000792522	0.0142666	2.254e-05	0.000372033	-0.00104387	0.000781167	0.770403
cg01065822		-0.00588336	0.00181694	-0.00571528	0.00224608	0.0351051	-0.000683013	0.000944627	-0.000482457	0.00191457	0.93328
cg01079515		-0.0181078	0.00692312	-0.0290008	0.00875158	0.0267471	0.00351633	0.00469317	0.0086177	0.00874007	0.803571
cg01082111		-0.000995497	0.000432225	-0.00182876	0.000533973	0.0342525	0.000134052	0.000208644	9.51754e-06	0.000437431	0.9544
cg01083598		0.00155	0.000420602	0.000997043	0.000520981	0.0322007	0.00045036	0.000260078	0.00101327	0.000514959	0.198235
cg01086895	DCHS1	-0.00195914	0.000636945	-0.0020728	0.000791172	0.0426857	-0.000870982	0.000535213	-0.00256771	0.000956173	0.0717677
cg01093138	CDH13	0.0104891	0.00361471	0.0128224	0.00448897	0.0394191	-0.000130531	0.00242992	-0.00719763	0.00481779	0.699079
cg01098288	PDCL3	-0.00124362	0.000323712	-0.00110942	0.000401279	0.00592898	-0.000190356	0.000300306	-0.000395793	0.000545675	0.8838
cg01100322		0.00308178	0.00115437	0.00428644	0.00142947	0.0452221	-0.00044147	0.000457035	-0.000806827	0.000869357	0.769432
cg01101459		-0.00468263	0.00136154	-0.00636815	0.00168751	0.00165176	-0.00363579	0.00101558	-0.00323543	0.00192568	0.0106094
cg01112236	PDE5A	0.00222867	0.000713431	0.00285625	0.00088335	0.0124323	0.000222982	0.000412697	0.000255058	0.000753655	0.955075
cg01119452	ELMO1	0.00308739	0.0010588	0.00361587	0.00131578	0.0461426	-0.000451711	0.000835135	-0.00321899	0.00165762	0.435399
cg01120953	CAMK2A	-0.00299982	0.000943894	-0.0037153	0.00117475	0.0129241	-0.00298158	0.0013506	0.00054168	0.00249859	0.344856
cg01127059	PKMYT1;PAQR4	-0.0024016	0.000900787	-0.00342059	0.00112192	0.0416589	0.00100295	0.000908543	-0.000558314	0.00172383	0.828215
cg01136471	ABCC6	-0.00243376	0.00080377	-0.00313597	0.000998136	0.0181309	0.00147582	0.000939633	0.00203723	0.00162429	0.436782
cg01153613		-0.00665958	0.00121269	-0.00787066	0.00151065	7.98277e-09	-0.00422972	0.00103335	-0.00603825	0.00207104	0.000393253
cg01157883	CHTF8;CIRH1A	0.000758164	0.000225913	0.000716825	0.000280009	0.0268041	-5.9148e-05	0.000178267	-0.000117359	0.000328774	0.972727
cg01157951	LTA	-0.00383108	0.00108914	-0.00355325	0.00136088	0.0173387	-0.00178996	0.00119764	-0.00240259	0.00248864	0.558118
cg01166159		0.00337207	0.000967305	0.00450392	0.00119941	0.00154752	-0.000625286	0.000804833	0.000330955	0.00169973	0.926398
cg01181681	TLR5	-0.00560216	0.00156389	-0.00751658	0.00195132	0.000943181	-0.00286731	0.0013474	-0.00501591	0.00254224	0.118272
cg01182697	C1orf83;TMEM59	0.00240239	0.00103134	0.00457616	0.00128078	0.0236162	0.000158229	0.000942281	-0.00148096	0.00180095	0.919169
cg01185573		0.00301275	0.000994568	0.00376072	0.00123577	0.0218128	0.00179491	0.00115749	0.00455042	0.00238969	0.253604
cg01186980		-0.00445386	0.0012163	-0.0058888	0.00151132	0.000673519	0.000524766	0.000838134	0.00186206	0.0016563	0.785229
cg01192869		-0.00498764	0.00189491	-0.0070751	0.00235592	0.0477666	-0.000404977	0.00124636	0.00491602	0.00246272	0.43207
cg01210307	ARPP-21	0.00382097	0.00125731	0.0053016	0.00155635	0.0101805	-0.000152882	0.000767735	-0.000447622	0.00145637	0.988389
cg01212680		0.00347812	0.00105109	0.00290408	0.00130264	0.0481804	0.000130094	0.000345972	-0.000159024	0.000666954	0.980931
cg01214900		0.00356321	0.00109015	0.00378034	0.00134887	0.0212444	-8.86272e-05	0.000553818	-0.00100437	0.00104318	0.881018
cg01219130	PHLPP2	0.004678	0.00127614	0.00463219	0.00158261	0.00682452	0.000453858	0.000538487	0.00120891	0.00104311	0.728273
cg01219347		-0.00316053	0.000761452	-0.00363467	0.000944058	0.000186758	-0.000923636	0.00085428	-0.00312699	0.00163124	0.353127
cg01229658		0.00434948	0.00110484	0.0026488	0.00137058	0.0171406	0.00154033	0.00106541	0.00116313	0.00212749	0.679751
cg01233571	DEPDC1B	-0.0030865	0.00118503	-0.00621298	0.00148464	0.00313188	-0.000903893	0.000801662	-0.00340214	0.00160931	0.269648
cg01234251		0.00279019	0.000800009	0.00201505	0.000992156	0.0430692	-0.000214165	0.000285201	-0.000344326	0.000532495	0.877197
cg01236573		-0.00540594	0.00153235	-0.00491022	0.00190169	0.0177195	-0.00289119	0.00126789	-0.00614688	0.00238433	0.0403996
cg01243072		-0.00769414	0.00186609	-0.0103714	0.00232798	2.99299e-05	-0.0017224	0.00140243	0.00187652	0.00277052	0.743761
cg01248878	HEATR6	0.00358911	0.000910908	0.00320774	0.00113765	0.00412058	-0.00185124	0.00102073	-0.00110996	0.00197058	0.496545
cg01252023	CORO1B	-0.00479796	0.00172894	-0.00720744	0.00216033	0.0194542	-0.00138704	0.00136176	0.00287748	0.00262317	0.699079
cg01267797	SERINC5	0.00349706	0.00121645	0.00469961	0.00151053	0.0257079	0.000723794	0.00098073	-0.00252464	0.00191985	0.695318
cg01268901	WNT5B	0.00202733	0.00077288	0.00288738	0.000959774	0.0480091	-0.000319644	0.000770054	-0.00119119	0.00150094	0.903426
cg01283201	LHFPL2	-0.00135876	0.000390314	-0.00148851	0.00048272	0.00780186	0.000320999	0.000208951	0.000154661	0.000367305	0.655559
cg01297744	C19orf26	-0.00251005	0.000908447	-0.00351154	0.00112903	0.031515	-0.000515368	0.000467871	0.000840026	0.000838968	0.702658
cg01313358	RAB43	-0.00220961	0.00099869	-0.00486649	0.00124093	0.0121333	-0.00121425	0.000960106	0.00297181	0.00183265	0.415027
cg01324548	C16orf38	-0.00214266	0.000934641	-0.00424303	0.0011594	0.0206223	-0.00118121	0.000651353	-0.00122065	0.00132877	0.428199
cg01329687	SNN	-0.00420225	0.00139354	-0.00566637	0.001734	0.0144028	-0.00407614	0.00114554	-0.00543219	0.00228469	0.00412989
cg01351315	LOC404266	0.00305528	0.000947241	0.00396789	0.00117585	0.00734482	-0.00128823	0.00109797	-0.00561176	0.00210527	0.115
cg01361555	SOS1	0.00256106	0.00110769	0.00551231	0.001375	0.00842774	-0.00015921	0.000446894	-0.000720308	0.000828533	0.8909
cg01372811		-0.00329826	0.00097218	-0.00374477	0.00120804	0.00929033	0.00126866	0.000928063	-0.000287177	0.00183666	0.75812
cg01373166	ADORA2A	-0.00214737	0.000906604	-0.00408017	0.00112506	0.0199254	0.00120154	0.000809203	-0.000690567	0.00163935	0.68013
cg01375719	EPHB3	-0.00320455	0.00110807	-0.00447547	0.00138026	0.019176	0.000408391	0.000785545	0.000138513	0.00156404	0.969887
cg01376079	SSH3	0.00569553	0.00183775	0.00600965	0.00229798	0.0411642	-0.00226574	0.00161675	-0.000837709	0.00321784	0.73251
cg01377807	C3orf26;FILIP1L	0.0045653	0.00157874	0.00680472	0.00195409	0.0113443	2.07807e-05	0.000996715	0.0011127	0.00192868	0.964906
cg01379730	MYO3B	-0.00262727	0.000877266	-0.00302406	0.00109191	0.0387494	-0.000859309	0.000417254	-0.00036614	0.000838899	0.395164
cg01393604	LOC285830	-0.00530485	0.00116439	-0.00446485	0.00144943	0.000362987	0.00142005	0.000852406	0.00255454	0.00166784	0.32725
cg01398050	KCNH8	0.000484913	0.000294903	0.0013335	0.000365293	0.046475	-0.000393768	0.000220983	-0.000217208	0.000410994	0.512093
cg01400750	ANAPC10	0.0034809	0.00131649	0.0050275	0.00163504	0.0411515	-0.0011244	0.00125798	-0.00503781	0.00251034	0.354595
cg01406317	Magmas	0.00333951	0.00107248	0.00464195	0.00133053	0.00716148	-0.000949963	0.00131869	-0.00228652	0.00279728	0.851602
cg01418351	MAEA	-0.00355507	0.00103262	-0.00507906	0.00128148	0.000978953	-0.00268923	0.00081594	-0.00667418	0.0016387	0.000170043
cg01422243		-0.00353554	0.00114689	-0.00442575	0.00142759	0.0177195	-4.5595e-05	0.00109503	0.00318718	0.00214511	0.703913
cg01440934	MKNK1	0.00411689	0.00114672	0.00258806	0.00142239	0.0442037	0.00028372	0.00117674	-0.000445507	0.00240427	0.994111
cg01443452	GAPDHS	-0.00724651	0.00274524	-0.0123381	0.00342457	0.0135597	-0.00531765	0.00174925	-0.00684244	0.0035058	0.0260601
cg01445100	BANP	-0.00392444	0.000935389	-0.00409673	0.0011626	0.000399323	-0.00123318	0.000869211	-0.00325529	0.0016866	0.269648
cg01447660		-0.00414283	0.00104995	-0.00433589	0.00130157	0.00134003	-0.000123106	0.00102622	-0.00106457	0.00208803	0.969887
cg01452189	LCMT1	-0.00408204	0.00115277	-0.00382625	0.0014364	0.0149663	-0.0028388	0.000884713	-0.000876229	0.00175094	0.0604627
cg01465878	REPS1	0.00348782	0.0012362	0.00542185	0.00153103	0.0112867	-4.46834e-05	0.000367595	-0.000160938	0.000746799	0.995356
cg01468220	HAGHL	-0.00540684	0.00184851	-0.00785877	0.00230487	0.0125961	-0.00415214	0.00155734	-0.00198789	0.00320223	0.163359
cg01484799		0.00447589	0.00158849	0.00596913	0.00197028	0.0333173	-0.000157029	0.000749537	0.000840135	0.00133309	0.952116
cg01493318		0.00113853	0.000288159	0.000895628	0.000357046	0.00707425	8.0064e-05	0.000177716	0.000290557	0.000345184	0.884574
cg01496136		-0.00360461	0.00122921	-0.00572997	0.00153217	0.0055654	-0.00254824	0.00103817	-0.000861626	0.00207807	0.239223
cg01512113		-0.00362878	0.000939419	-0.0035385	0.00117206	0.00343989	-0.000771279	0.000739188	0.000507999	0.00145294	0.847247
cg01520924	HSPA2	-0.00295601	0.000981789	-0.00365213	0.00121898	0.0248177	-0.00114295	0.000808734	-0.000539523	0.00155103	0.71699
cg01531198	SMOC1	0.00237655	0.000622255	0.00252795	0.000771684	0.00214792	0.00060127	0.000501157	-0.000332589	0.00102973	0.803001
cg01534799	FLYWCH1	-0.00709817	0.00186051	-0.00692976	0.00233065	0.0042116	-0.00273793	0.0010999	-0.00273553	0.00219541	0.148606
cg01537494	MIR200B;MIR200A	-0.00206513	0.000763999	-0.00281011	0.000947634	0.0453824	0.00108791	0.00051035	0.00121251	0.00103958	0.260544
cg01549227	LHX6	0.0032159	0.000749127	0.00219527	0.000929025	0.00346422	-0.00116377	0.000574506	-0.00227561	0.00108235	0.114079
cg01551441	EBF1	-0.00385014	0.000891619	-0.00185199	0.00111118	0.00840558	8.79815e-05	0.000698958	0.000331811	0.00140496	0.994111
cg01558241		-0.00402544	0.00155329	-0.0081207	0.00192878	0.00297218	-0.00111628	0.00131428	-0.00152284	0.00249341	0.859504
cg01559302	EHD2	-0.00314555	0.00100645	-0.00355705	0.00124873	0.0262384	-0.00156533	0.000868546	-0.000846523	0.00166486	0.507038
cg01561719	ANKRD22	0.00508213	0.0013359	0.00491827	0.00165692	0.00437124	0.00153045	0.00096071	0.000898541	0.00194471	0.621594
cg01569083	TNF	-0.00225829	0.000996452	-0.00487295	0.00123989	0.0109675	0.000531838	0.00103414	0.000717156	0.00211134	0.958986
cg01574571	IL12RB1	-0.00257483	0.000966633	-0.00429039	0.0012034	0.0142566	-0.00072128	0.000613888	-0.00183121	0.00125514	0.507038
cg01574788	SNX29	-0.00983739	0.00244747	-0.0103349	0.00305903	0.000976643	-0.00134871	0.00184395	-0.00280491	0.0036463	0.858806
cg01579218		-0.00474017	0.00142027	-0.00484352	0.00177489	0.0209547	-0.00100487	0.00115171	-0.000791412	0.00224061	0.890453
cg01582937	SORBS3	-0.00227774	0.000944234	-0.00384772	0.00116996	0.0388171	-9.75877e-05	0.000918989	-0.00032926	0.00178067	0.996395
cg01596292	RNF19A	-0.00643966	0.00145804	-0.00566806	0.00181198	0.000515304	-0.00113438	0.00127421	0.000321343	0.00258781	0.90177
cg01602730		-0.00672865	0.00162627	-0.00834328	0.00203275	8.86624e-05	-0.00354835	0.00117447	-0.0046197	0.00236478	0.0272197
cg01604404		-0.00527633	0.0013206	-0.00569218	0.00164766	0.000866942	-0.000848301	0.00111393	-0.0021326	0.00208578	0.79093
cg01608477	PTPRA	-0.0050972	0.00163881	-0.005292	0.00203601	0.0413652	-6.55831e-05	0.000550436	0.00109719	0.00104691	0.859504
cg01618151	C6orf81	0.00232617	0.00084264	0.00321952	0.0010455	0.0334776	-0.000463837	0.000806035	-0.00211144	0.00156408	0.711943
cg01631454		-0.0037504	0.00115249	-0.00447698	0.00143793	0.0120903	-1.01806e-05	0.000925466	4.00177e-05	0.00186324	0.999933
cg01636910	BCL10	-0.0037881	0.00106806	-0.00253723	0.00132654	0.0436515	-0.000941102	0.000953106	-0.00154794	0.00197638	0.795054
cg01642550		-0.0042904	0.00126899	-0.00453769	0.00157353	0.0144914	-0.000432262	0.00118642	-0.00157688	0.00224281	0.926802
cg01651378		0.00614869	0.00231653	0.00872858	0.00287039	0.0430521	0.0008997	0.00145031	0.0010132	0.00276414	0.939722
cg01655008	C14orf109	0.0034691	0.00131836	0.00490238	0.00163933	0.0491498	0.00180808	0.00122751	-0.000762225	0.00253616	0.696876
cg01655355	SLC5A5	-0.00135371	0.000428452	-0.00130077	0.000531027	0.0471947	-0.000151569	0.000256769	9.48115e-05	0.000529346	0.958986
cg01689239		0.00389982	0.0012895	0.00424894	0.00160005	0.0442037	-0.000373724	0.00104301	0.00218629	0.00204548	0.838986
cg01692088		-0.00280483	0.000841244	-0.00445058	0.00104386	0.000515304	0.000430561	0.000794917	0.00146179	0.00151897	0.84626
cg01692842	ACAD8	0.00629334	0.00127929	0.00463079	0.00158632	0.000141657	-0.000426019	0.00114183	-0.00173012	0.00225707	0.915987
cg01699630	ARG1	0.00472076	0.001302	0.00529192	0.00161879	0.00367964	0.000258054	0.00102488	0.0020151	0.00209371	0.876332
cg01703780		-0.00287742	0.000908951	-0.00308442	0.0011289	0.0297859	-0.000787353	0.000640613	-0.000357959	0.0012674	0.795041
cg01723892		0.00411488	0.00123847	0.00413469	0.00153449	0.022761	-0.000443845	0.00100658	-0.00322458	0.00198383	0.61009
cg01738638	APLP2	-0.00329361	0.00113779	-0.00480188	0.00141328	0.0136787	-0.00192968	0.000883863	-0.00218928	0.00179055	0.234162
cg01752856	CSGALNACT1	0.00439614	0.00117768	0.00445696	0.00145478	0.00431659	7.59322e-05	0.000255423	0.000367466	0.000490428	0.926302
cg01753544	RASGRP2	-0.00220724	0.000725118	-0.00271976	0.000899324	0.0219844	-0.00171849	0.000713367	-0.000568442	0.00141758	0.257055
cg01753595	COL5A1	-0.00166926	0.000532481	-0.00226934	0.000662452	0.0079737	-0.000355426	0.000298322	-0.000985016	0.000616769	0.445468
cg01787559	HGFAC	-0.0018609	0.000756774	-0.00368589	0.000939025	0.00830713	0.000530179	0.000723061	0.00143664	0.00140097	0.795054
cg01797371		0.00819904	0.00304384	0.0112232	0.00382939	0.0494379	-0.00269148	0.00240553	-0.00176532	0.00470893	0.819143
cg01800148	SLC2A5	-0.00442007	0.00203964	-0.0088223	0.00255198	0.0386292	0.000185901	0.000944721	0.000241991	0.00183743	0.995917
cg01801603	ZHX2	-0.00416906	0.00150375	-0.00736285	0.00187352	0.00460054	-0.00096218	0.00141217	-9.53648e-05	0.00274381	0.949609
cg01810575	BAHCC1	-0.00312386	0.0012548	-0.00657165	0.00156372	0.00363961	-0.00111298	0.0010629	-0.0012066	0.00203511	0.812483
cg01814731	SFRS16	0.000829506	0.000363908	0.00146635	0.000450203	0.049996	9.48251e-05	0.00017686	-0.000268272	0.000342459	0.886708
cg01823086	LOC100189589	0.00275298	0.000712637	0.00261308	0.000886241	0.00394907	-0.000143785	0.000304113	0.000399689	0.00062538	0.926555
cg01833890	CACNA1C	-0.00287793	0.000916434	-0.00374708	0.00114387	0.0109358	-0.00179112	0.000789594	-0.00340919	0.00158021	0.0731379
cg01834614	ACP6	-0.00181581	0.000476941	-0.00198952	0.000590477	0.00177004	8.60939e-05	0.000332028	-0.00086163	0.000665626	0.773309
cg01837969		-0.0012456	0.00038232	-0.00148869	0.000474518	0.0114718	-0.000328364	0.000240995	-0.00017245	0.00045285	0.737432
cg01838941	GPRIN2	-0.00274506	0.000817577	-0.00331524	0.00101627	0.00706145	-8.42826e-05	0.000749905	8.49063e-06	0.00148346	0.998347
cg01844235	RAB36	-0.00250916	0.000928668	-0.00348693	0.00115486	0.0414994	-0.000399511	0.00073283	-0.000777279	0.00144954	0.93349
cg01852476	SKI	-0.00299565	0.000767748	-0.00295747	0.000954535	0.00257953	-0.00131619	0.000754738	-0.0037823	0.00153299	0.0938857
cg01858712	SNX29	0.00237593	0.00076484	0.00298155	0.000949382	0.0156526	0.00142556	0.000764701	0.00111203	0.00147241	0.436782
cg01875596	ZNF521	0.00583808	0.00159942	0.00599673	0.00198635	0.00585403	-0.000115954	0.000989663	7.7595e-05	0.00188497	0.998251
cg01881761	KBTBD10	0.00275476	0.00124286	0.00548009	0.00154347	0.0294967	-0.000626722	0.000521171	0.000192029	0.00100584	0.809351
cg01889010		-0.00458294	0.00146326	-0.00610459	0.00182299	0.00958016	-0.00148989	0.00115564	-0.000648063	0.00215504	0.773103
cg01891736	LITAF	-0.00526919	0.0016382	-0.0058379	0.0020464	0.0215334	-0.00137862	0.00129168	-0.000460925	0.00252035	0.853137
cg01891818	ICT1	-0.00609072	0.00162684	-0.00724607	0.00202458	0.00127291	-0.00283503	0.00189027	-8.21412e-05	0.00358375	0.698725
cg01894508	ASPRV1	-0.00819442	0.00117877	-0.0106089	0.00146505	6.08802e-17	-0.00225256	0.00103271	-0.00424255	0.00208183	0.101006
cg01902758	ST5	-0.00435789	0.00112913	-0.00373834	0.00140806	0.00698594	-0.000458507	0.00108118	-0.00143815	0.0022796	0.93349
cg01920536		-0.0021392	0.000999198	-0.00429106	0.00123996	0.0396394	-0.00288309	0.000872334	-0.00192972	0.00172104	0.0361983
cg01922891	MGRN1	-0.00425972	0.00134456	-0.00579037	0.00168592	0.00724912	-0.000979159	0.00104253	-0.000980593	0.00210308	0.859504
cg01934962	AKAP10	-0.00110034	0.00034645	-0.0011746	0.000429335	0.0290297	4.72167e-05	0.000138866	-0.000169248	0.000260228	0.936676
cg01935086	IQCC;DCDC2B	-0.00265034	0.000734449	-0.00251557	0.000908415	0.0106317	0.000544989	0.000707181	-0.000967483	0.00136059	0.859504
cg01939597	ETV6	-0.000510893	0.000256819	-0.00114264	0.000318057	0.036069	-3.78486e-05	0.00011387	2.42746e-05	0.000242271	0.989799
cg01945624	SH3TC1	-0.00526314	0.00145254	-0.0103342	0.00181281	7.6959e-07	-0.00104072	0.0012519	0.000715592	0.00239693	0.907065
cg01955203	FBXO32	0.00173346	0.000785809	0.00329371	0.000972794	0.0426258	-1.53234e-05	0.000312361	0.000556971	0.000597775	0.893191
cg01970336	EPS15	-0.00425686	0.00113079	-0.00492208	0.00141171	0.00151355	0.000533983	0.00106977	0.000922738	0.00212116	0.952144
cg01972335	PNPLA7	-0.00268164	0.000824012	-0.00279353	0.00102108	0.0245305	0.000393577	0.00060755	0.000753076	0.00126176	0.907074
cg01974180	PRKCZ	-0.000801042	0.000649453	-0.00308606	0.000806314	0.0444892	-9.11945e-06	0.000286303	5.78114e-08	0.000584104	0.999933
cg01976921		-0.0027467	0.000952131	-0.00324692	0.001185	0.0496699	0.000796652	0.000873474	0.00247336	0.00179653	0.624522
cg01979270	PDPK1	-0.00324883	0.000989167	-0.0034405	0.0012293	0.0207902	-0.000312361	0.00105256	-0.00124875	0.00226814	0.958275
cg02003183	CDC42BPB	-0.00672918	0.00180828	-0.00782119	0.00224774	0.00170272	-0.00585785	0.00134719	-0.0082589	0.00261131	9.86418e-05
cg02014217	FGFRL1	-0.00267898	0.000861054	-0.00315563	0.00106753	0.0219448	0.000174776	0.000764575	-0.000775323	0.00152288	0.9695
cg02016178	NLRC3	-0.00186464	0.000487507	-0.00175029	0.000606528	0.00491142	-3.13129e-05	0.00033858	0.000241698	0.000681451	0.988389
cg02032125		-0.00285281	0.00120874	-0.00500919	0.00150174	0.0379899	-0.00141241	0.00109777	-0.00160561	0.00218988	0.704341
cg02046600	GTF2H4	0.00254561	0.000746996	0.0019884	0.000925009	0.0436948	0.000630099	0.000448335	0.000740663	0.000884543	0.63135
cg02052762	ANKFY1	0.00407755	0.00103	0.00448982	0.00127878	0.000842488	0.00186537	0.00101025	-0.00036638	0.00201387	0.51443
cg02059268		-0.00371818	0.00117204	-0.00565886	0.00145413	0.00222945	-0.0021262	0.000807225	-0.00168751	0.0015522	0.130153
cg02061956	FMO5	0.00208972	0.000515382	0.00149262	0.000638729	0.00707425	0.000214417	0.000227322	-0.000212215	0.000420276	0.854682
cg02068690	DTNB	-0.00479054	0.00096345	-0.00516568	0.00120032	2.20112e-06	-0.00201583	0.000865754	-0.00360196	0.00164588	0.0661543
cg02073465	GCNT3	-0.00398898	0.00117155	-0.00452524	0.00145387	0.00880571	0.000468775	0.000830165	0.00314077	0.00163184	0.436782
cg02074956	MGRN1	-0.00466548	0.00128312	-0.00439434	0.00159193	0.0101805	-0.00283927	0.00114138	0.00145214	0.00236172	0.217212
cg02082273	AMPD3	-0.00369283	0.00122337	-0.006897	0.00152257	0.000457602	-0.00159984	0.00109086	-0.00375262	0.00204213	0.287753
cg02082887	TCAP;STARD3	-0.00121108	0.00106462	-0.0050592	0.00132646	0.0494697	-0.000298868	0.000837192	-0.00124334	0.0015986	0.915987
cg02094252		-0.00348862	0.00089082	-0.00295757	0.001107	0.00578783	-0.00214907	0.000977956	0.000208274	0.00181495	0.353127
cg02098380		0.00283032	0.00222534	0.0108165	0.00276049	0.0349597	0.000572019	0.00169381	-0.00610481	0.00343409	0.540342
cg02099877	NCEH1	-0.0051526	0.00147517	-0.00360959	0.00183804	0.0461034	-0.00284059	0.00106559	-0.00322063	0.00216969	0.0880024
cg02106342		0.00361883	0.000931913	0.00145625	0.00115448	0.0383584	-0.000835558	0.000824532	-0.000959975	0.00164023	0.824507
cg02107173		0.00318135	0.00108524	0.00484836	0.00134349	0.0078338	-7.21704e-05	0.000416061	-0.000462129	0.000802075	0.962142
cg02107842	MAST4	-0.00354413	0.00143543	-0.00733662	0.00178342	0.00478408	-0.00513197	0.00126136	-0.00566159	0.00251099	0.00127611
cg02108620	ULK4	0.00316093	0.00123323	0.00473793	0.0015347	0.0453824	-0.00117482	0.00121396	-0.000906033	0.00248356	0.861074
cg02110529	TEX14;RAD51C	-0.00529162	0.00138474	-0.00380193	0.001722	0.0158333	-0.00116346	0.00098688	-0.00142293	0.00186937	0.743761
cg02116437	GPBAR1	-0.00288177	0.000917114	-0.00331606	0.00113838	0.0223226	0.000970915	0.000726606	0.00155555	0.00147828	0.603948
cg02132728	TNIP2	0.00245487	0.00100851	0.00397736	0.00124653	0.0453805	-0.000365002	0.000660645	-0.00115701	0.00131167	0.859833
cg02134839		-0.00304946	0.000808961	-0.00482774	0.00100378	2.50035e-05	-0.000749956	0.000792275	-0.0018488	0.00154442	0.68628
cg02135859	LOC643387;LOC151174	0.00580668	0.00224985	0.00980452	0.00279958	0.0188902	-0.000174335	0.00189014	-0.000785417	0.00383526	0.996148
cg02138331	AHCY	-0.00398345	0.00121127	-0.00348014	0.00150473	0.0445448	-0.00226742	0.00103714	-0.00230317	0.00215185	0.258643
cg02152265	USE1	-0.00174817	0.0007445	-0.00301595	0.000923662	0.0444368	-0.000586441	0.000466109	-0.000796072	0.000961128	0.695381
cg02162605	C2orf85	-0.00323828	0.00100779	-0.00454971	0.00125085	0.0040438	-0.000962764	0.000837225	0.00012482	0.00167365	0.828215
cg02175033	KIAA0247	0.00410112	0.00125024	0.0039494	0.00155134	0.0322007	0.00216318	0.00112613	0.00143664	0.00222832	0.430487
cg02182185	NDUFS3;KBTBD4	0.00159079	0.000567851	0.00208234	0.000703032	0.0389716	-8.29109e-05	0.000340766	0.000570031	0.000676404	0.908501
cg02186444	ARMC7	-0.00543846	0.00134113	-0.00653561	0.00167519	0.000214705	-0.00172417	0.00110451	-0.00391679	0.00212015	0.264062
cg02210115	CAB39L	-0.0048047	0.00148447	-0.0050966	0.00184538	0.024306	-0.00142321	0.00119475	-0.00561309	0.00240845	0.199856
cg02212836	LY86;LOC285780	-0.00408348	0.00103171	-0.00328228	0.00128363	0.00633208	-0.00212949	0.000876593	-0.00594131	0.00173416	0.00522795
cg02213678	KIAA0513	-0.00264391	0.000605362	-0.00389687	0.00075169	6.78637e-07	-0.000729675	0.000352109	-0.00156683	0.000730243	0.101401
cg02214414	FLYWCH1	-0.000989105	0.0003773	-0.00153863	0.000468163	0.028101	-6.56488e-06	0.000254274	8.59273e-05	0.000509385	0.99767
cg02216481	ALOX15B	-0.00639384	0.00163778	-0.00725949	0.00204607	0.000893559	0.000711894	0.00152512	0.000627542	0.00305709	0.970319
cg02222982	CORO1B	-0.0025167	0.0012072	-0.00531613	0.00150318	0.0361911	-2.97278e-05	0.00109373	0.00315996	0.00205173	0.682084
cg02224021		0.00470163	0.00175667	0.00852833	0.00220242	0.00646285	-0.00207255	0.00158147	-0.00170988	0.00316143	0.736424
cg02232751	LDHA	-0.00275084	0.000836811	-0.00293718	0.00104148	0.0199271	-0.00155238	0.000819605	-0.00141388	0.00161956	0.40276
cg02238461		-0.00421866	0.0012499	-0.00599334	0.00155763	0.00157362	-0.00138934	0.00119825	0.00119796	0.00231073	0.791516
cg02243522	MIR1207;PVT1	-0.00647322	0.00175087	-0.0090919	0.00220244	0.000313608	-0.00260189	0.00134392	-0.00653999	0.00263958	0.0713161
cg02262786	C10orf76	0.0020593	0.00062003	0.00177854	0.000767866	0.0417591	0.000128922	0.00016345	0.000111769	0.000347204	0.915987
cg02277850		-0.0114536	0.00239556	-0.0100238	0.0029977	8.63972e-05	-0.00220351	0.00205349	-0.00421126	0.00390884	0.688825
cg02279147	SLC7A13	0.00298588	0.00105035	0.00462109	0.00130129	0.0106317	0.000289172	0.000692499	0.000926914	0.00136175	0.926398
cg02283735	PTPRF	-0.00691838	0.00233936	-0.0125695	0.00292308	0.00111482	-0.00339101	0.00177614	-0.00437158	0.00338555	0.308833
cg02307597	ABHD8	-0.00260614	0.00106058	-0.00430257	0.0013184	0.0381158	-0.00192019	0.000768616	-0.00260833	0.001547	0.0953566
cg02307823	PTEN	0.00529329	0.00162617	0.00566514	0.00201574	0.0214612	0.00014558	0.00149126	-0.00778843	0.00318493	0.254897
cg02319392	HSBP1	-0.00545849	0.00107611	-0.0071097	0.00133641	2.92047e-08	-0.00302921	0.000892866	-0.00458338	0.00171586	0.00357726
cg02332073	TSGA13	0.00420485	0.00124768	0.00364039	0.00155041	0.0359992	-0.000279632	0.00117098	0.0018452	0.00242459	0.926398
cg02332500	C5orf43	-0.00606775	0.00202784	-0.00803923	0.00251985	0.0176593	-0.00135347	0.00137322	-0.00183319	0.00275754	0.815752
[truncated: 3,304 more rows]

## Sheet: ST5
Primary model results showing CpG sites associated with vitamin E intake at FDR <= 0.05 after adjustment for age, sex, BMI, caloric intake, blood cell type proportion, smoking status, alcohol consumption, and technical covariates
[truncated: 161 more rows]

[truncated: 20 more sheets: ST6, ST7, ST8, ST9, ST10, ST11, ST12, ST13, ST14, ST15, ST16, ST17, ST18, ST19, ST20, ST21, ST22, ST23, ST24, Sheet1]
